# Supplementary material for: Comparative Analysis of Acquired Resistance to Bortezomib in Prostate Cancer Cells Using Proteomic and Bioinformatic Tools
Source: J Cell Mol Med. 2025 Jan 12;29(1):e70254. doi: 10.1111/jcmm.70254 (PMC11725179; doi:10.1111/jcmm.70254)
Supplement: Supplementary file 1 — Table S1. [file JCMM-29-e70254-s001.xls]

## Sheet: Label-free nLC-MS MS Raw Data
Table S1. Label-freee nLC-MS/MS Raw Data Results; Raw Data Threshold: p<0.1
												Normalized abundance
Accession	Peptide count	Unique peptides	Confidence score	Anova (p)	q Value	Max fold change	Power	Highest mean condition	Lowest mean condition	Mass	Description	PC3-P-1	PC3-P-2	PC3-P-3	PC3-R-1	PC3-R-2	PC3-R-3
Q9H7B2	5	5	29.198	2.8e-07	0.000138691	15.9366	1	Condition 2	Condition 1	35754	RPF2_HUMAN Ribosome production factor 2 homolog OS=Homo sapiens OX=9606 GN=RPF2 PE=1 SV=2	2570.82	2656.48	2611.94	44718	39030.1	41183.2
Q9H9P8	7	6	41.7129	7.58e-07	0.000187973	7.71218	1	Condition 2	Condition 1	51057.5	L2HDH_HUMAN L-2-hydroxyglutarate dehydrogenase_ mitochondrial OS=Homo sapiens OX=9606 GN=L2HGDH PE=1 SV=3	924.716	888.976	833.604	6594.05	7129.24	6693.14
Q9Y6B6	4	2	29.6825	4.83e-06	0.000563963	3.7809	1	Condition 2	Condition 1	22524	SAR1B_HUMAN GTP-binding protein SAR1b OS=Homo sapiens OX=9606 GN=SAR1B PE=1 SV=1	1568.75	1506.14	1537.81	5733.11	6233.95	5473.14
P12081	2	1	9.0715	5.29e-06	0.000563963	Infinity	1	Condition 1	Condition 2	57980.9	HARS1_HUMAN Histidine--tRNA ligase_ cytoplasmic OS=Homo sapiens OX=9606 GN=HARS1 PE=1 SV=2	432.52	874.911	797.365	0	0	0
Q5SQ80;Q5TYW2;Q5VUR7	9	8	44.1245	6.6e-06	0.000563963	11.4667	1	Condition 2	Condition 1	94999.2	A20A2_HUMAN Putative ankyrin repeat domain-containing protein 20A2 OS=Homo sapiens OX=9606 GN=ANKRD20A2P PE=5 SV=1	1354.98	1115.13	1122.75	12677.9	14908.3	13612.2
P08238;Q58FF7	46	18	495.44	6.83e-06	0.000563963	1.5286	1	Condition 1	Condition 2	83606.5	HS90B_HUMAN Heat shock protein HSP 90-beta OS=Homo sapiens OX=9606 GN=HSP90AB1 PE=1 SV=4	60180.3	60304.9	57984.6	38696.4	38711.1	39346.2
Q6NUP7	5	2	32.8566	1.61e-05	0.00114116	21.6108	1	Condition 2	Condition 1	100536	PP4R4_HUMAN Serine/threonine-protein phosphatase 4 regulatory subunit 4 OS=Homo sapiens OX=9606 GN=PPP4R4 PE=1 SV=1	659.64	505.986	461.573	10290.2	12130	12744.9
Q96I25	4	4	19.7687	2.24e-05	0.00138752	3.60808	1	Condition 2	Condition 1	45189.7	SPF45_HUMAN Splicing factor 45 OS=Homo sapiens OX=9606 GN=RBM17 PE=1 SV=1	1558.38	1369.33	1348.47	5402.1	4825.16	5201.52
Q04759	1	1	6.1003	2.65e-05	0.00145947	89.2396	1	Condition 2	Condition 1	83461.7	KPCT_HUMAN Protein kinase C theta type OS=Homo sapiens OX=9606 GN=PRKCQ PE=1 SV=3	178.3	100.578	111.971	12368.4	9246.6	13264.1
Q96IV0	1	1	6.4131	3.48e-05	0.00172704	10.2409	1	Condition 2	Condition 1	75530.7	NGLY1_HUMAN Peptide-N(4)-(N-acetyl-beta-glucosaminyl)asparagine amidase OS=Homo sapiens OX=9606 GN=NGLY1 PE=1 SV=1	1448.83	1213.73	1127.62	11518.1	15252.4	12044.2
Q7Z3Y7	5	1	49.4459	3.98e-05	0.00179391	17.2705	1	Condition 2	Condition 1	51194.8	K1C28_HUMAN Keratin_ type I cytoskeletal 28 OS=Homo sapiens OX=9606 GN=KRT28 PE=1 SV=2	1093.48	1148.15	1107.27	24599.8	15027.6	18209.9
Q16555	10	6	57.9436	5.05e-05	0.00208675	4.27656	1	Condition 1	Condition 2	62749.9	DPYL2_HUMAN Dihydropyrimidinase-related protein 2 OS=Homo sapiens OX=9606 GN=DPYSL2 PE=1 SV=1	997.416	1023.19	1200.87	272.15	226.943	254.195
Q9BRY0	1	1	6.1062	6.94e-05	0.00241512	4.37229	1	Condition 2	Condition 1	33772	S39A3_HUMAN Zinc transporter ZIP3 OS=Homo sapiens OX=9606 GN=SLC39A3 PE=1 SV=2	5719.12	5446.6	5247.52	20372.6	27020.5	24370.2
Q5JPF3	7	6	33.38	7.36e-05	0.00241512	3.01145	1	Condition 2	Condition 1	201516	AN36C_HUMAN Ankyrin repeat domain-containing protein 36C OS=Homo sapiens OX=9606 GN=ANKRD36C PE=1 SV=3	2647.87	2621.76	3088.01	7897.72	9014.59	8256.31
Q9Y2W1	2	2	16.1135	7.44e-05	0.00241512	1.57405	1	Condition 1	Condition 2	108723	TR150_HUMAN Thyroid hormone receptor-associated protein 3 OS=Homo sapiens OX=9606 GN=THRAP3 PE=1 SV=2	615.512	626.299	591.945	373.437	401.979	389.575
Q9Y6Q1	5	4	26.531	8.15e-05	0.00241512	6.1198	1	Condition 2	Condition 1	75431.9	CAN6_HUMAN Calpain-6 OS=Homo sapiens OX=9606 GN=CAPN6 PE=1 SV=2	2639.59	2697.81	2661.78	13027.4	18753	17173
P55263	10	8	68.9971	9.61e-05	0.00241512	4.33267	1	Condition 2	Condition 1	40944.7	ADK_HUMAN Adenosine kinase OS=Homo sapiens OX=9606 GN=ADK PE=1 SV=2	2394.93	1927.42	2018.91	8110.41	10192.8	9171.35
P84077;P61204	14	9	119.048	9.67e-05	0.00241512	4.16729	1	Condition 2	Condition 1	20753.8	ARF1_HUMAN ADP-ribosylation factor 1 OS=Homo sapiens OX=9606 GN=ARF1 PE=1 SV=2	10227.1	8017.28	7978.31	35816.7	34213.2	39247.7
P49448	12	2	75.7097	9.91e-05	0.00241512	1.89879	1	Condition 1	Condition 2	61776.3	DHE4_HUMAN Glutamate dehydrogenase 2_ mitochondrial OS=Homo sapiens OX=9606 GN=GLUD2 PE=1 SV=2	1435.58	1439.4	1278.99	744.538	711.893	731.253
Q96EY7	14	13	76.3321	0.000103975	0.00241512	5.54765	1	Condition 2	Condition 1	79234.2	PTCD3_HUMAN Pentatricopeptide repeat domain-containing protein 3_ mitochondrial OS=Homo sapiens OX=9606 GN=PTCD3 PE=1 SV=3	3564.44	3473.8	2894.46	15649.2	21346.5	18107.5
Q14247	5	4	27.0796	0.000107654	0.00241512	6.20916	1	Condition 2	Condition 1	61757.3	SRC8_HUMAN Src substrate cortactin OS=Homo sapiens OX=9606 GN=CTTN PE=1 SV=2	2474.71	2493.35	2883.37	19564.9	13475.5	15710.3
Q8N2F6	1	1	4.8955	0.000111506	0.00241512	Infinity	1	Condition 2	Condition 1	37882.2	ARM10_HUMAN Armadillo repeat-containing protein 10 OS=Homo sapiens OX=9606 GN=ARMC10 PE=1 SV=1	0	0	0	226.822	78.0619	77.2464
Q08211	30	25	224.58	0.000118895	0.00241512	4.64428	1	Condition 2	Condition 1	142270	DHX9_HUMAN ATP-dependent RNA helicase A OS=Homo sapiens OX=9606 GN=DHX9 PE=1 SV=4	3905.37	3455.91	3392.47	13733	17733.8	18476.7
P62750	8	7	60.9115	0.00012155	0.00241512	1.71323	1	Condition 1	Condition 2	17695.1	RL23A_HUMAN 60S ribosomal protein L23a OS=Homo sapiens OX=9606 GN=RPL23A PE=1 SV=1	7974.05	7152.05	7621.49	4423.29	4565.43	4288.84
P00492	7	7	58.2438	0.000121801	0.00241512	1.66255	1	Condition 2	Condition 1	24807.5	HPRT_HUMAN Hypoxanthine-guanine phosphoribosyltransferase OS=Homo sapiens OX=9606 GN=HPRT1 PE=1 SV=2	4217.3	3944.2	3756.16	6513.32	6690.98	6609.47
O60841	5	3	23.9772	0.000132381	0.00252393	3.62441	1	Condition 2	Condition 1	139283	IF2P_HUMAN Eukaryotic translation initiation factor 5B OS=Homo sapiens OX=9606 GN=EIF5B PE=1 SV=4	2254.14	2090.22	1973.85	6915.06	8890.24	7094.47
Q8N2G8	2	1	10.7273	0.000153271	0.00277561	15.7247	1	Condition 2	Condition 1	58093.3	GHDC_HUMAN GH3 domain-containing protein OS=Homo sapiens OX=9606 GN=GHDC PE=1 SV=2	253.343	265.059	268.429	5545.7	2831.15	3995.86
O00217	4	4	27.4662	0.00015678	0.00277561	2.6255	1	Condition 1	Condition 2	24218.4	NDUS8_HUMAN NADH dehydrogenase [ubiquinone] iron-sulfur protein 8_ mitochondrial OS=Homo sapiens OX=9606 GN=NDUFS8 PE=1 SV=1	1208.14	1189.4	1286.98	408.579	498.738	496.042
P31942	9	4	64.5395	0.000181757	0.00301696	2.25463	1	Condition 2	Condition 1	36983.6	HNRH3_HUMAN Heterogeneous nuclear ribonucleoprotein H3 OS=Homo sapiens OX=9606 GN=HNRNPH3 PE=1 SV=2	4134.77	3985.34	4391.02	8498.7	9481.84	10227.4
P12004	11	10	85.9883	0.000190343	0.00301696	1.55134	1	Condition 1	Condition 2	29111	PCNA_HUMAN Proliferating cell nuclear antigen OS=Homo sapiens OX=9606 GN=PCNA PE=1 SV=1	5573.98	5081.6	5038.85	3422.65	3340.65	3353.37
P35241	17	7	116.242	0.000192223	0.00301696	3.30472	1	Condition 2	Condition 1	68678.1	RADI_HUMAN Radixin OS=Homo sapiens OX=9606 GN=RDX PE=1 SV=1	2716.53	2472.54	2339	7655.06	9652.63	7570.41
O94925	13	9	65.0635	0.000194757	0.00301696	11.9667	1	Condition 2	Condition 1	74316.7	GLSK_HUMAN Glutaminase kidney isoform_ mitochondrial OS=Homo sapiens OX=9606 GN=GLS PE=1 SV=1	2315.32	2077.74	1921.08	27429.6	17196.2	30933.6
Q8TE68	3	2	19.9019	0.000205477	0.00308655	3.03843	1	Condition 2	Condition 1	80536.3	ES8L1_HUMAN Epidermal growth factor receptor kinase substrate 8-like protein 1 OS=Homo sapiens OX=9606 GN=EPS8L1 PE=1 SV=3	1713.09	1443.23	1345.81	4435.18	4255.15	4989.06
Q14344	3	2	20.8206	0.000220725	0.00309419	31.5956	1	Condition 2	Condition 1	44391.8	GNA13_HUMAN Guanine nucleotide-binding protein subunit alpha-13 OS=Homo sapiens OX=9606 GN=GNA13 PE=1 SV=2	26.5055	48.0777	64.7831	1553.25	1230.28	1619.84
Q9H1K0	1	1	6.222	0.000224631	0.00309419	5.14008	1	Condition 2	Condition 1	89668.2	RBNS5_HUMAN Rabenosyn-5 OS=Homo sapiens OX=9606 GN=RBSN PE=1 SV=2	3482.85	3194.95	3268.64	13085.7	18475.2	19564.6
P26641	21	16	190.088	0.000224711	0.00309419	3.12875	1	Condition 2	Condition 1	50461	EF1G_HUMAN Elongation factor 1-gamma OS=Homo sapiens OX=9606 GN=EEF1G PE=1 SV=3	7578.74	6934.87	6515.46	20764.6	25405.9	19624.2
P13987	4	4	43.7664	0.000258126	0.00345824	4.01974	1	Condition 2	Condition 1	14804.6	CD59_HUMAN CD59 glycoprotein OS=Homo sapiens OX=9606 GN=CD59 PE=1 SV=1	723.439	626.386	581.911	2422	3081.52	2261.55
Q9BWJ5	3	2	18.0634	0.000273211	0.00348767	3.52653	1	Condition 2	Condition 1	10249.4	SF3B5_HUMAN Splicing factor 3B subunit 5 OS=Homo sapiens OX=9606 GN=SF3B5 PE=1 SV=1	641.271	501.763	693.392	2329.5	2107.59	2039.12
P55010	8	8	51.8845	0.000281315	0.00348767	2.49331	1	Condition 2	Condition 1	49679	IF5_HUMAN Eukaryotic translation initiation factor 5 OS=Homo sapiens OX=9606 GN=EIF5 PE=1 SV=2	8701.43	8531.74	8327.69	18603.1	21013.6	24114.4
P07355;A6NMY6	31	28	353.024	0.000281429	0.00348767	1.90029	1	Condition 2	Condition 1	38832.2	ANXA2_HUMAN Annexin A2 OS=Homo sapiens OX=9606 GN=ANXA2 PE=1 SV=2	22711.1	20157.7	19742.7	37217.6	41146.1	40615.9
P11217	11	3	69.9246	0.000291944	0.00352973	4.19852	1	Condition 2	Condition 1	97548.5	PYGM_HUMAN Glycogen phosphorylase_ muscle form OS=Homo sapiens OX=9606 GN=PYGM PE=1 SV=6	1067.75	1005.79	909.521	4620.68	3304.67	4599.09
O60518	7	3	36.5113	0.00031221	0.00368488	3.7	1	Condition 2	Condition 1	126254	RNBP6_HUMAN Ran-binding protein 6 OS=Homo sapiens OX=9606 GN=RANBP6 PE=1 SV=2	298.809	353.411	288.234	1001.59	1371.76	1106.33
P33121	7	6	39.672	0.000339289	0.00387456	1.73318	1	Condition 1	Condition 2	78970	ACSL1_HUMAN Long-chain-fatty-acid--CoA ligase 1 OS=Homo sapiens OX=9606 GN=ACSL1 PE=1 SV=1	682.934	794.355	727.57	430.053	434.637	407.459
P24666	5	5	38.1492	0.000343913	0.00387456	3.66443	1	Condition 2	Condition 1	18498.7	PPAC_HUMAN Low molecular weight phosphotyrosine protein phosphatase OS=Homo sapiens OX=9606 GN=ACP1 PE=1 SV=3	1473.71	1358.84	1505.94	4632.2	4759.01	6506.89
P14324	4	3	29.699	0.000359743	0.00390292	3.41226	1	Condition 1	Condition 2	48788.8	FPPS_HUMAN Farnesyl pyrophosphate synthase OS=Homo sapiens OX=9606 GN=FDPS PE=1 SV=4	2968.77	2757.6	2504.16	955.601	681.746	774.704
Q7Z5P4	4	4	29.3794	0.000362567	0.00390292	3.01464	1	Condition 1	Condition 2	33997.7	DHB13_HUMAN 17-beta-hydroxysteroid dehydrogenase 13 OS=Homo sapiens OX=9606 GN=HSD17B13 PE=1 SV=1	1916.79	1727.92	1565.42	606.628	632.544	489.103
Q7Z3Z0	4	1	36.0307	0.000370051	0.00390292	10.505	1	Condition 2	Condition 1	49888.3	K1C25_HUMAN Keratin_ type I cytoskeletal 25 OS=Homo sapiens OX=9606 GN=KRT25 PE=1 SV=1	314.924	285.935	276.432	4417.99	2428.1	2369.87
Q8WXE9	4	4	27.9758	0.000379782	0.00391089	7.97618	1	Condition 2	Condition 1	101907	STON2_HUMAN Stonin-2 OS=Homo sapiens OX=9606 GN=STON2 PE=1 SV=1	1384.35	1298.7	1479.55	12203.7	7504.08	13493.8
Q92597	10	10	97.368	0.000386586	0.00391089	2.87252	1	Condition 2	Condition 1	43291.8	NDRG1_HUMAN Protein NDRG1 OS=Homo sapiens OX=9606 GN=NDRG1 PE=1 SV=1	4539.81	4830.03	5616.79	16181.4	14253.2	12614.8
P36542	9	9	58.1675	0.000405515	0.00402034	2.29502	1	Condition 2	Condition 1	33053.1	ATPG_HUMAN ATP synthase subunit gamma_ mitochondrial OS=Homo sapiens OX=9606 GN=ATP5F1C PE=1 SV=1	6032.59	5654.63	5416.16	11406.6	14411.7	13434.4
P08237	10	7	56.4051	0.000426987	0.00410643	8.48975	1	Condition 2	Condition 1	86038.1	PFKAM_HUMAN ATP-dependent 6-phosphofructokinase_ muscle type OS=Homo sapiens OX=9606 GN=PFKM PE=1 SV=2	1776.78	1699.26	1684.5	13184.3	10391.9	20235.6
P27816	23	16	135.624	0.000440556	0.00410643	2.84923	1	Condition 2	Condition 1	121518	MAP4_HUMAN Microtubule-associated protein 4 OS=Homo sapiens OX=9606 GN=MAP4 PE=1 SV=3	2153.88	1810.9	2117.93	4942.38	6527.04	5861.63
Q9BXT8	1	1	4.9255	0.000447135	0.00410643	Infinity	1	Condition 1	Condition 2	187324	RNF17_HUMAN RING finger protein 17 OS=Homo sapiens OX=9606 GN=RNF17 PE=1 SV=3	82.3323	295.717	606.868	0	0	0
Q9P289;O00506;Q9Y6E0	3	3	15.9905	0.000447334	0.00410643	1.50317	1	Condition 1	Condition 2	46814	STK26_HUMAN Serine/threonine-protein kinase 26 OS=Homo sapiens OX=9606 GN=STK26 PE=1 SV=2	420.812	408.171	454.872	296.016	282.241	275.843
Q6IBS0	10	8	75.1421	0.000456743	0.00411656	4.29912	1	Condition 2	Condition 1	39776.2	TWF2_HUMAN Twinfilin-2 OS=Homo sapiens OX=9606 GN=TWF2 PE=1 SV=2	1833.8	1607.87	1708.3	9082.49	5762.4	7295.41
P04003	2	1	11.0485	0.000491177	0.00434786	40.2336	1	Condition 2	Condition 1	69086.2	C4BPA_HUMAN C4b-binding protein alpha chain OS=Homo sapiens OX=9606 GN=C4BPA PE=1 SV=2	318.996	312.864	321.127	13261.9	5928.89	19151.3
P42766	4	4	34.639	0.000524299	0.00444351	1.81205	1	Condition 1	Condition 2	14551.5	RL35_HUMAN 60S ribosomal protein L35 OS=Homo sapiens OX=9606 GN=RPL35 PE=1 SV=2	7661.49	7396.65	7117.36	4039.39	3713.14	4485.28
Q9Y5X1	2	1	9.9618	0.00052468	0.00444351	32.1571	1	Condition 2	Condition 1	66991	SNX9_HUMAN Sorting nexin-9 OS=Homo sapiens OX=9606 GN=SNX9 PE=1 SV=1	2469.55	3111.11	3239.65	142732	47380.4	93523.2
Q16891	18	16	112.268	0.000529587	0.00444351	2.2915	1	Condition 2	Condition 1	84077.2	MIC60_HUMAN MICOS complex subunit MIC60 OS=Homo sapiens OX=9606 GN=IMMT PE=1 SV=1	3469.15	2921.28	2729.78	7117.04	6428.75	7353.14
P30837	13	11	81.6429	0.000537839	0.00444351	2.98538	1	Condition 1	Condition 2	57662.6	AL1B1_HUMAN Aldehyde dehydrogenase X_ mitochondrial OS=Homo sapiens OX=9606 GN=ALDH1B1 PE=1 SV=3	2508.49	2733.12	2479.18	1050.82	761.967	773.404
Q9Y371	1	1	4.6737	0.000580449	0.00465754	5.19588	0.999999	Condition 1	Condition 2	41081.5	SHLB1_HUMAN Endophilin-B1 OS=Homo sapiens OX=9606 GN=SH3GLB1 PE=1 SV=1	170.451	298.463	217.285	43.9132	45.6684	42.4844
Q99613;B5ME19	12	9	62.4908	0.000582536	0.00465754	2.55022	0.999999	Condition 1	Condition 2	106028	EIF3C_HUMAN Eukaryotic translation initiation factor 3 subunit C OS=Homo sapiens OX=9606 GN=EIF3C PE=1 SV=1	2026.54	2220.89	2190.02	1000.61	758.86	764.803
Q8WUY1	5	4	28.5142	0.000600187	0.0047225	3.00684	0.999999	Condition 1	Condition 2	24150.1	THEM6_HUMAN Protein THEM6 OS=Homo sapiens OX=9606 GN=THEM6 PE=1 SV=2	1378.12	1324.52	1280.37	544.401	393.702	386.543
Q92973	13	11	81.3562	0.000642869	0.0049793	1.87076	0.999999	Condition 1	Condition 2	103838	TNPO1_HUMAN Transportin-1 OS=Homo sapiens OX=9606 GN=TNPO1 PE=1 SV=2	2314.43	2459.52	2188.53	1381.94	1177.14	1162.65
Q7Z5H4	1	1	6.2142	0.00067242	0.00504037	22.3763	0.999998	Condition 2	Condition 1	41291.9	VN1R5_HUMAN Vomeronasal type-1 receptor 5 OS=Homo sapiens OX=9606 GN=VN1R5 PE=2 SV=2	872.299	658.271	884.47	22057.6	9062.71	22919.4
O43396	9	9	53.5974	0.000679823	0.00504037	1.47475	0.999998	Condition 1	Condition 2	32650.6	TXNL1_HUMAN Thioredoxin-like protein 1 OS=Homo sapiens OX=9606 GN=TXNL1 PE=1 SV=3	2288.83	2130	2417.94	1559.28	1583.43	1493.16
Q9Y3R4	1	1	4.8767	0.000681258	0.00504037	4.5444	0.999998	Condition 1	Condition 2	42709.9	NEUR2_HUMAN Sialidase-2 OS=Homo sapiens OX=9606 GN=NEU2 PE=1 SV=2	8652.22	9693.64	7636.36	2493.53	1604.22	1619.67
Q5TZA2	26	19	141.296	0.00069858	0.00509252	2.95138	0.999998	Condition 2	Condition 1	228923	CROCC_HUMAN Rootletin OS=Homo sapiens OX=9606 GN=CROCC PE=1 SV=1	2108.5	2818.26	3002.53	7245.24	8276.39	7880.69
Q9NZZ3	1	1	6.0428	0.000753809	0.00536793	3.06872	0.999996	Condition 2	Condition 1	24627.8	CHMP5_HUMAN Charged multivesicular body protein 5 OS=Homo sapiens OX=9606 GN=CHMP5 PE=1 SV=1	1395.98	1097.87	1185.34	3118.98	3807.98	4363.44
Q9H361	15	2	128.579	0.000758017	0.00536793	2.82883	0.999996	Condition 1	Condition 2	70259.2	PABP3_HUMAN Polyadenylate-binding protein 3 OS=Homo sapiens OX=9606 GN=PABPC3 PE=1 SV=2	7530.83	5906.83	5853.3	2570.07	1975.19	2274.14
Q04637	17	13	117.723	0.0007751	0.00538483	2.92976	0.999995	Condition 1	Condition 2	176233	IF4G1_HUMAN Eukaryotic translation initiation factor 4 gamma 1 OS=Homo sapiens OX=9606 GN=EIF4G1 PE=1 SV=4	2707.97	2726.11	2477.8	1099.57	856.563	744.394
P12268	25	19	215.145	0.00078213	0.00538483	2.34112	0.999995	Condition 2	Condition 1	56261.3	IMDH2_HUMAN Inosine-5'-monophosphate dehydrogenase 2 OS=Homo sapiens OX=9606 GN=IMPDH2 PE=1 SV=2	6836.19	6677.97	7031.54	13657	15759.7	18683.2
Q9P0L0	8	6	66.6453	0.000796754	0.00541037	1.32332	0.999994	Condition 1	Condition 2	28121.4	VAPA_HUMAN Vesicle-associated membrane protein-associated protein A OS=Homo sapiens OX=9606 GN=VAPA PE=1 SV=3	3751.53	3904.66	3580.94	2909.29	2844.2	2738.14
O94964	3	1	20.8543	0.000837653	0.00557177	7.96052	0.999992	Condition 2	Condition 1	161300	SOGA1_HUMAN Protein SOGA1 OS=Homo sapiens OX=9606 GN=SOGA1 PE=1 SV=2	143.722	190.23	145.815	1808.95	1110.92	899.332
Q96DU9	3	1	18.957	0.000843002	0.00557177	4.22446	0.999992	Condition 1	Condition 2	43672.9	PABP5_HUMAN Polyadenylate-binding protein 5 OS=Homo sapiens OX=9606 GN=PABPC5 PE=1 SV=1	170.833	140.557	111.701	37.8734	27.0787	35.2006
P30044	11	10	90.041	0.000855718	0.00558139	1.64752	0.999991	Condition 2	Condition 1	22314.6	PRDX5_HUMAN Peroxiredoxin-5_ mitochondrial OS=Homo sapiens OX=9606 GN=PRDX5 PE=1 SV=4	7281.06	6874.22	7640.65	11534	13093	11282.2
Q8IYS1	1	1	6.083	0.000878126	0.00561894	3.95721	0.999989	Condition 1	Condition 2	48118.4	P20D2_HUMAN Peptidase M20 domain-containing protein 2 OS=Homo sapiens OX=9606 GN=PM20D2 PE=1 SV=2	342.318	396.702	486.826	120.371	107.928	81.4765
Q9H9B4	10	8	85.8406	0.000884144	0.00561894	1.79125	0.999989	Condition 2	Condition 1	35904.6	SFXN1_HUMAN Sideroflexin-1 OS=Homo sapiens OX=9606 GN=SFXN1 PE=1 SV=4	2719.34	2688.43	2314.07	4897.07	4664.94	4269.73
P60660	7	5	56.9365	0.000911075	0.00564195	3.07708	0.999986	Condition 2	Condition 1	17101.2	MYL6_HUMAN Myosin light polypeptide 6 OS=Homo sapiens OX=9606 GN=MYL6 PE=1 SV=2	5256.23	5918.11	7027.27	15367.7	21066.3	19573.8
P18669;Q8N0Y7	15	11	175.223	0.000918881	0.00564195	1.81499	0.999986	Condition 1	Condition 2	28918	PGAM1_HUMAN Phosphoglycerate mutase 1 OS=Homo sapiens OX=9606 GN=PGAM1 PE=1 SV=2	31257.3	31855.4	32909.4	18964.1	18559.9	15381.1
Q99541	4	4	30.5849	0.00092191	0.00564195	3.31245	0.999985	Condition 2	Condition 1	48303.6	PLIN2_HUMAN Perilipin-2 OS=Homo sapiens OX=9606 GN=PLIN2 PE=1 SV=2	100.861	125.088	118.319	471.863	350.271	318.236
P24864	1	1	5.7521	0.000951126	0.00574976	4.42116	0.999982	Condition 2	Condition 1	47647.6	CCNE1_HUMAN G1/S-specific cyclin-E1 OS=Homo sapiens OX=9606 GN=CCNE1 PE=1 SV=2	1507.64	1081.08	1102.72	4158.4	5691.41	6470.64
P08243	6	4	32.0218	0.00100576	0.00595503	1.84064	0.999975	Condition 1	Condition 2	64940.3	ASNS_HUMAN Asparagine synthetase [glutamine-hydrolyzing] OS=Homo sapiens OX=9606 GN=ASNS PE=1 SV=4	1689.44	1539.24	1376.58	800.709	899.771	801.516
P26196	7	5	42.3289	0.00101297	0.00595503	5.91756	0.999974	Condition 2	Condition 1	54816.1	DDX6_HUMAN Probable ATP-dependent RNA helicase DDX6 OS=Homo sapiens OX=9606 GN=DDX6 PE=1 SV=2	1735.45	1555	1709.95	13450.9	6734.2	9405.08
Q9BXP5	5	5	25.9524	0.00102112	0.00595503	1.43108	0.999972	Condition 1	Condition 2	101123	SRRT_HUMAN Serrate RNA effector molecule homolog OS=Homo sapiens OX=9606 GN=SRRT PE=1 SV=1	935.568	853.356	916.186	626.348	597.841	666.065
Q96FQ6	3	2	27.3629	0.00117718	0.00678534	4.71036	0.999936	Condition 2	Condition 1	11858.4	S10AG_HUMAN Protein S100-A16 OS=Homo sapiens OX=9606 GN=S100A16 PE=1 SV=1	425.337	305.249	314.811	1366.46	1381.68	2176.06
P0DMV8;P0DMV9	34	18	376.046	0.00121319	0.00691252	2.77299	0.999924	Condition 1	Condition 2	70337.5	HS71A_HUMAN Heat shock 70 kDa protein 1A OS=Homo sapiens OX=9606 GN=HSPA1A PE=1 SV=1	38601.7	34599.3	38700.9	16826.9	12121	11406.4
P46778	5	4	44.6456	0.00132884	0.00740422	1.61746	0.999876	Condition 1	Condition 2	18621.9	RL21_HUMAN 60S ribosomal protein L21 OS=Homo sapiens OX=9606 GN=RPL21 PE=1 SV=2	2506.25	2342.75	2210.54	1393.91	1373.11	1597.58
P49006	5	5	32.2555	0.00134215	0.00740422	1.90663	0.99987	Condition 1	Condition 2	19585.8	MRP_HUMAN MARCKS-related protein OS=Homo sapiens OX=9606 GN=MARCKSL1 PE=1 SV=2	2548.62	2576.41	2894.15	1423.9	1558.17	1223.87
P35580	24	9	139.906	0.00135288	0.00740422	7.70351	0.999864	Condition 2	Condition 1	229969	MYH10_HUMAN Myosin-10 OS=Homo sapiens OX=9606 GN=MYH10 PE=1 SV=3	1983.09	1891.14	1984.69	15957.6	20368.1	8808.56
O43175	22	20	161.478	0.00135924	0.00740422	1.63372	0.999861	Condition 1	Condition 2	57392	SERA_HUMAN D-3-phosphoglycerate dehydrogenase OS=Homo sapiens OX=9606 GN=PHGDH PE=1 SV=4	11347.2	9920.83	9866.36	6595.66	6624.6	5837.13
P60891;P21108	12	5	114.141	0.00151431	0.0081593	1.60118	0.999759	Condition 1	Condition 2	35347.5	PRPS1_HUMAN Ribose-phosphate pyrophosphokinase 1 OS=Homo sapiens OX=9606 GN=PRPS1 PE=1 SV=2	2453.76	2173.27	2195.89	1526.64	1435.67	1298.85
O15457	3	1	13.7696	0.00159629	0.00850854	78.4605	0.999688	Condition 1	Condition 2	105839	MSH4_HUMAN MutS protein homolog 4 OS=Homo sapiens OX=9606 GN=MSH4 PE=1 SV=2	80.8073	65.4917	52.4897	2.53362	0	0
P52758	1	1	5.5582	0.00185534	0.00978412	2.7908	0.999378	Condition 1	Condition 2	14550.7	RIDA_HUMAN 2-iminobutanoate/2-iminopropanoate deaminase OS=Homo sapiens OX=9606 GN=RIDA PE=1 SV=1	1694.34	1908.16	2378.16	861.716	633.507	647.769
P49756	6	5	34.1703	0.0018913	0.00986875	1.71824	0.999324	Condition 1	Condition 2	100528	RBM25_HUMAN RNA-binding protein 25 OS=Homo sapiens OX=9606 GN=RBM25 PE=1 SV=3	3512.19	3185.3	3299.76	1890.32	1732.22	2195.78
Q9Y2X3	12	10	104.883	0.00191925	0.0099103	1.36338	0.999279	Condition 1	Condition 2	60091.5	NOP58_HUMAN Nucleolar protein 58 OS=Homo sapiens OX=9606 GN=NOP58 PE=1 SV=1	4563.4	4502.49	4142.42	3417.44	3184.63	3085.85
Q9Y3D3	2	2	11.7585	0.00195324	0.00991055	1.46327	0.999222	Condition 1	Condition 2	15573	RT16_HUMAN 28S ribosomal protein S16_ mitochondrial OS=Homo sapiens OX=9606 GN=MRPS16 PE=1 SV=1	1146.78	1138	1128.96	775.27	850.047	707.645
P33991	7	6	40.1571	0.00195929	0.00991055	1.34342	0.999212	Condition 1	Condition 2	97128.4	MCM4_HUMAN DNA replication licensing factor MCM4 OS=Homo sapiens OX=9606 GN=MCM4 PE=1 SV=5	2479.77	2529.73	2625.23	1761.08	1999.63	1922.32
P17174	9	6	68.6673	0.0020036	0.0100323	2.81381	0.999133	Condition 1	Condition 2	46475.7	AATC_HUMAN Aspartate aminotransferase_ cytoplasmic OS=Homo sapiens OX=9606 GN=GOT1 PE=1 SV=3	2240.82	2061.3	2199.16	846.53	566.284	897.682
Q9ULM3	3	2	16.143	0.00209492	0.0103034	2.02672	0.998956	Condition 2	Condition 1	151694	YETS2_HUMAN YEATS domain-containing protein 2 OS=Homo sapiens OX=9606 GN=YEATS2 PE=1 SV=2	2660.18	2589.44	3229.57	5031.64	6443.02	5710.28
Q07020	7	7	57.6392	0.00211774	0.0103034	1.45261	0.998908	Condition 1	Condition 2	21748.6	RL18_HUMAN 60S ribosomal protein L18 OS=Homo sapiens OX=9606 GN=RPL18 PE=1 SV=2	17969.2	16062.5	15454.2	11493.2	10774.7	11799
O95926	2	2	9.7898	0.0021201	0.0103034	5.01356	0.998903	Condition 2	Condition 1	28779.4	SYF2_HUMAN Pre-mRNA-splicing factor SYF2 OS=Homo sapiens OX=9606 GN=SYF2 PE=1 SV=1	339.493	407.33	513.634	1578.65	2947.02	1793.72
O95864	3	2	17.7314	0.00215525	0.0103493	3.07016	0.998827	Condition 1	Condition 2	52373.5	FADS2_HUMAN Acyl-CoA 6-desaturase OS=Homo sapiens OX=9606 GN=FADS2 PE=1 SV=1	1841.89	1549.45	1492.7	397.352	529.631	663.827
O95292	5	5	43.6475	0.00219445	0.0103493	1.87303	0.998738	Condition 2	Condition 1	27456.6	VAPB_HUMAN Vesicle-associated membrane protein-associated protein B/C OS=Homo sapiens OX=9606 GN=VAPB PE=1 SV=3	1767.78	1639.18	1684.8	2806.03	3729.83	3001.17
Q00688	4	4	31.5906	0.00221242	0.0103493	3.045	0.998696	Condition 2	Condition 1	25233.9	FKBP3_HUMAN Peptidyl-prolyl cis-trans isomerase FKBP3 OS=Homo sapiens OX=9606 GN=FKBP3 PE=1 SV=1	15755.1	11329.8	9232.21	33487.4	38867.4	38230.6
Q9NXF1	3	2	14.4773	0.00221304	0.0103493	2.309	0.998695	Condition 1	Condition 2	106416	TEX10_HUMAN Testis-expressed protein 10 OS=Homo sapiens OX=9606 GN=TEX10 PE=1 SV=2	1422.49	1525	1383.48	505.917	761.509	608.269
Q15785	12	10	79.3205	0.0022504	0.0104256	1.43712	0.998605	Condition 2	Condition 1	34958.6	TOM34_HUMAN Mitochondrial import receptor subunit TOM34 OS=Homo sapiens OX=9606 GN=TOMM34 PE=1 SV=2	1911.7	1668.47	1648.72	2396.53	2540.44	2577.58
O95167	1	1	6.4533	0.00235855	0.0108255	9.27867	0.998323	Condition 1	Condition 2	9278.87	NDUA3_HUMAN NADH dehydrogenase [ubiquinone] 1 alpha subcomplex subunit 3 OS=Homo sapiens OX=9606 GN=NDUFA3 PE=1 SV=1	2828.13	3188.18	3177.06	561.478	178.803	250.525
Q9Y2W2	4	4	20.4736	0.00244174	0.0111045	1.4212	0.998085	Condition 1	Condition 2	69997.8	WBP11_HUMAN WW domain-binding protein 11 OS=Homo sapiens OX=9606 GN=WBP11 PE=1 SV=1	567.927	601.299	582.608	377.759	447.923	406.965
P49642	1	1	4.7221	0.00250787	0.0112146	13.5689	0.997882	Condition 2	Condition 1	50358.3	PRI1_HUMAN DNA primase small subunit OS=Homo sapiens OX=9606 GN=PRIM1 PE=1 SV=1	16.6272	22.5959	24.4359	337.021	128.349	398.411
Q9Y2R9	3	2	17.1577	0.00251773	0.0112146	2.9563	0.997851	Condition 1	Condition 2	28248.2	RT07_HUMAN 28S ribosomal protein S7_ mitochondrial OS=Homo sapiens OX=9606 GN=MRPS7 PE=1 SV=2	464.357	345.786	397.47	131.019	106.185	171.284
Q9UHB9	7	3	37.8954	0.00253381	0.0112146	4.54767	0.997799	Condition 1	Condition 2	71243	SRP68_HUMAN Signal recognition particle subunit SRP68 OS=Homo sapiens OX=9606 GN=SRP68 PE=1 SV=2	3170.16	4157.04	3707.36	1121.17	528.475	776.773
Q9P2J5	39	35	275.43	0.00256644	0.0112584	9.00029	0.997692	Condition 2	Condition 1	135664	SYLC_HUMAN Leucine--tRNA ligase_ cytoplasmic OS=Homo sapiens OX=9606 GN=LARS1 PE=1 SV=2	2143.66	2037.68	2129.99	24277.8	23258.8	9267.22
Q02790	21	17	182.58	0.00259563	0.0112866	1.58861	0.997594	Condition 1	Condition 2	52089.8	FKBP4_HUMAN Peptidyl-prolyl cis-trans isomerase FKBP4 OS=Homo sapiens OX=9606 GN=FKBP4 PE=1 SV=3	7301.68	6309.38	7200.32	4504.68	3938.11	4657.62
Q14457	2	2	11.3642	0.00264977	0.0114218	7.09929	0.997406	Condition 2	Condition 1	52409.6	BECN1_HUMAN Beclin-1 OS=Homo sapiens OX=9606 GN=BECN1 PE=1 SV=2	1820.79	1917.61	1680.77	14751.4	6837.97	16882.9
O95573	9	6	52.4409	0.00271109	0.0115854	2.00784	0.997183	Condition 1	Condition 2	81389.7	ACSL3_HUMAN Long-chain-fatty-acid--CoA ligase 3 OS=Homo sapiens OX=9606 GN=ACSL3 PE=1 SV=3	2812.32	2782.95	2569.05	1506.84	1092.63	1466.74
P02786	29	25	256.549	0.00280997	0.0119053	2.01323	0.996801	Condition 1	Condition 2	85327.7	TFR1_HUMAN Transferrin receptor protein 1 OS=Homo sapiens OX=9606 GN=TFRC PE=1 SV=2	11662.6	11128.8	10009.6	6543.36	4879.11	4870.27
P26358	12	10	61.4534	0.0028749	0.0119088	8.18383	0.996536	Condition 1	Condition 2	185504	DNMT1_HUMAN DNA (cytosine-5)-methyltransferase 1 OS=Homo sapiens OX=9606 GN=DNMT1 PE=1 SV=2	989.773	979.248	1027.95	194.983	111.096	60.1279
P52565	8	6	68.9638	0.00288065	0.0119088	3.11874	0.996512	Condition 1	Condition 2	23264.2	GDIR1_HUMAN Rho GDP-dissociation inhibitor 1 OS=Homo sapiens OX=9606 GN=ARHGDIA PE=1 SV=3	5041.86	6223.05	6733.99	2441.5	1428.19	1901.51
Q14151	6	2	34.3276	0.00288287	0.0119088	1.56394	0.996503	Condition 1	Condition 2	107987	SAFB2_HUMAN Scaffold attachment factor B2 OS=Homo sapiens OX=9606 GN=SAFB2 PE=1 SV=1	651.882	571.991	649.8	440.059	392.07	365.919
P04080	3	3	19.4991	0.00297591	0.0121916	2.58796	0.9961	Condition 2	Condition 1	11196.6	CYTB_HUMAN Cystatin-B OS=Homo sapiens OX=9606 GN=CSTB PE=1 SV=2	1915.19	1849.47	1529.64	4406.26	3638.11	5657.06
P04179	1	1	5.5192	0.00301033	0.0122315	7.16495	0.995945	Condition 2	Condition 1	24921.3	SODM_HUMAN Superoxide dismutase [Mn]_ mitochondrial OS=Homo sapiens OX=9606 GN=SOD2 PE=1 SV=3	267.157	196.795	327.22	2897.43	1207.33	1563.96
Q8IYD1	6	2	34.1581	0.00313943	0.0124882	2.11601	0.995334	Condition 1	Condition 2	69510.6	ERF3B_HUMAN Eukaryotic peptide chain release factor GTP-binding subunit ERF3B OS=Homo sapiens OX=9606 GN=GSPT2 PE=1 SV=2	4767.44	4591.84	4829.99	2695.86	1784.86	2224.94
P46108	1	1	5.3124	0.00314209	0.0124882	2.99292	0.995321	Condition 2	Condition 1	33887.8	CRK_HUMAN Adapter molecule crk OS=Homo sapiens OX=9606 GN=CRK PE=1 SV=2	146.632	111.212	136.797	454.181	440.392	286.555
P11177	12	11	93.7147	0.00314907	0.0124882	2.32579	0.995286	Condition 2	Condition 1	39575.7	ODPB_HUMAN Pyruvate dehydrogenase E1 component subunit beta_ mitochondrial OS=Homo sapiens OX=9606 GN=PDHB PE=1 SV=3	7724.51	7776.28	6641.76	18219.9	13373.4	19905.5
O95741	2	1	10.2759	0.00317505	0.0124912	5.20446	0.995157	Condition 1	Condition 2	62903.7	CPNE6_HUMAN Copine-6 OS=Homo sapiens OX=9606 GN=CPNE6 PE=1 SV=3	725.53	745.839	734.858	205.765	80.6237	137.522
Q96FN4	2	2	10.445	0.00323516	0.0125425	1.90628	0.994852	Condition 2	Condition 1	61874.3	CPNE2_HUMAN Copine-2 OS=Homo sapiens OX=9606 GN=CPNE2 PE=1 SV=3	334.218	281.61	241.002	585.934	541.197	506.225
P15090	5	4	40.7974	0.00323868	0.0125425	3.76077	0.994833	Condition 1	Condition 2	14833	FABP4_HUMAN Fatty acid-binding protein_ adipocyte OS=Homo sapiens OX=9606 GN=FABP4 PE=1 SV=3	20317.2	24153.3	31116.2	8824.14	4854.32	6420.25
Q96KP4	15	15	96.7073	0.00335969	0.0128064	6.53217	0.994187	Condition 2	Condition 1	53220.7	CNDP2_HUMAN Cytosolic non-specific dipeptidase OS=Homo sapiens OX=9606 GN=CNDP2 PE=1 SV=2	4251.42	4150.32	3979.97	16475.7	21392.8	43010.8
P51570	4	2	20.5011	0.0033932	0.0128064	1.83036	0.994001	Condition 1	Condition 2	42728.5	GALK1_HUMAN Galactokinase OS=Homo sapiens OX=9606 GN=GALK1 PE=1 SV=1	749.971	791.007	866.795	506.687	435.889	372.888
P13674	17	13	105.97	0.00341558	0.0128064	1.27139	0.993876	Condition 1	Condition 2	61334.5	P4HA1_HUMAN Prolyl 4-hydroxylase subunit alpha-1 OS=Homo sapiens OX=9606 GN=P4HA1 PE=1 SV=2	5094.22	4787.89	4744.21	4067.98	3781.96	3654.21
P30613	3	1	21.0199	0.00341705	0.0128064	1.99912	0.993867	Condition 1	Condition 2	62229.5	KPYR_HUMAN Pyruvate kinase PKLR OS=Homo sapiens OX=9606 GN=PKLR PE=1 SV=2	80.0208	78.2581	93.3188	44.797	46.8315	34.2256
P47914	1	1	7.6427	0.003436	0.0128064	1.94077	0.99376	Condition 1	Condition 2	17809.1	RL29_HUMAN 60S ribosomal protein L29 OS=Homo sapiens OX=9606 GN=RPL29 PE=1 SV=2	11583	10304.2	10954.2	4549.1	6300.07	6072.66
Q5XKE5	6	2	41.738	0.00365629	0.0134804	8.56823	0.992441	Condition 2	Condition 1	58120.8	K2C79_HUMAN Keratin_ type II cytoskeletal 79 OS=Homo sapiens OX=9606 GN=KRT79 PE=1 SV=2	95.9625	51.4606	69.7971	611.835	915.646	333.713
Q8NAA6	1	1	4.7082	0.00367123	0.0134804	27.659	0.992347	Condition 2	Condition 1	20135.8	CO053_HUMAN Putative uncharacterized protein encoded by LINC02694 OS=Homo sapiens OX=9606 GN=LINC02694 PE=5 SV=1	28.3986	38.0677	38.7877	728.215	331.402	1851.6
Q7Z2Z1	8	7	36.847	0.00371435	0.0135385	1.90256	0.992072	Condition 1	Condition 2	212853	TICRR_HUMAN Treslin OS=Homo sapiens OX=9606 GN=TICRR PE=1 SV=2	1667.4	1905.07	1860.15	988.008	1087.93	779.489
P52209	13	12	90.7314	0.00381175	0.0137921	1.93476	0.991436	Condition 2	Condition 1	53653.3	6PGD_HUMAN 6-phosphogluconate dehydrogenase_ decarboxylating OS=Homo sapiens OX=9606 GN=PGD PE=1 SV=3	3798.88	3540.39	3086.36	5905.74	7949.1	6316.22
P35606	9	7	54.6303	0.00386756	0.0138926	1.56206	0.99106	Condition 1	Condition 2	103343	COPB2_HUMAN Coatomer subunit beta' OS=Homo sapiens OX=9606 GN=COPB2 PE=1 SV=2	1517.72	1321.69	1447.16	997.462	807.925	938.797
P38159;Q96E39;O75526	10	7	80.808	0.00390185	0.0139149	1.2174	0.990826	Condition 2	Condition 1	42331.9	RBMX_HUMAN RNA-binding motif protein_ X chromosome OS=Homo sapiens OX=9606 GN=RBMX PE=1 SV=3	5153.86	4891.61	5364.11	6125.04	6495.53	6139.07
P20700	22	16	164.673	0.00402767	0.0142611	1.95231	0.989942	Condition 1	Condition 2	66693.6	LMNB1_HUMAN Lamin-B1 OS=Homo sapiens OX=9606 GN=LMNB1 PE=1 SV=2	4953.46	6393.71	6705.71	2806.31	3445.06	2995.57
Q14694	3	3	16.5893	0.0040653	0.0142922	3.17229	0.989671	Condition 1	Condition 2	87761.2	UBP10_HUMAN Ubiquitin carboxyl-terminal hydrolase 10 OS=Homo sapiens OX=9606 GN=USP10 PE=1 SV=2	980.263	937.043	869.313	414.231	249	215.194
O60506	19	12	171.242	0.00414044	0.0144539	1.76074	0.989119	Condition 2	Condition 1	69830.8	HNRPQ_HUMAN Heterogeneous nuclear ribonucleoprotein Q OS=Homo sapiens OX=9606 GN=SYNCRIP PE=1 SV=2	8883.36	8896.01	10478.9	14232.2	18578	16945.3
P61020	1	1	5.0327	0.00422297	0.0146388	92.1502	0.988498	Condition 2	Condition 1	23935	RAB5B_HUMAN Ras-related protein Rab-5B OS=Homo sapiens OX=9606 GN=RAB5B PE=1 SV=1	2.62032	8.3425	0.345489	192.376	211.961	637.725
P25705	26	22	249.707	0.00425354	0.0146424	1.21878	0.988264	Condition 1	Condition 2	59864.8	ATPA_HUMAN ATP synthase subunit alpha_ mitochondrial OS=Homo sapiens OX=9606 GN=ATP5F1A PE=1 SV=1	27143.7	25490.7	24797.4	20668.7	20809.1	22054.2
P62280	9	9	76.4529	0.00428666	0.0146547	2.19638	0.988008	Condition 1	Condition 2	18601.8	RS11_HUMAN 40S ribosomal protein S11 OS=Homo sapiens OX=9606 GN=RPS11 PE=1 SV=3	5789.5	5074.57	5003.79	2582.93	2802.52	1839.1
P34931	13	1	141.585	0.00437589	0.0148573	2.45666	0.987307	Condition 1	Condition 2	70774.3	HS71L_HUMAN Heat shock 70 kDa protein 1-like OS=Homo sapiens OX=9606 GN=HSPA1L PE=1 SV=2	430.656	391.563	438.158	221.87	160.934	130.241
Q9UPT5	2	1	11.3713	0.0044133	0.0148824	3.35385	0.987008	Condition 2	Condition 1	83781.2	EXOC7_HUMAN Exocyst complex component 7 OS=Homo sapiens OX=9606 GN=EXOC7 PE=1 SV=3	8563.33	5074.19	6071.55	16267.1	24270.9	25563.2
P32119	14	12	138.468	0.00456237	0.0151853	1.34694	0.985788	Condition 2	Condition 1	22063	PRDX2_HUMAN Peroxiredoxin-2 OS=Homo sapiens OX=9606 GN=PRDX2 PE=1 SV=5	18238.4	16230.8	17717.2	21737	24708.6	23846
P55265	10	10	65.1836	0.00460295	0.0151853	3.02936	0.985448	Condition 1	Condition 2	137264	DSRAD_HUMAN Double-stranded RNA-specific adenosine deaminase OS=Homo sapiens OX=9606 GN=ADAR PE=1 SV=4	2647.58	3599.45	4795.67	1402.71	1063.33	1179.18
P00403	5	5	45.3628	0.0046065	0.0151853	2.48188	0.985418	Condition 1	Condition 2	25736.2	COX2_HUMAN Cytochrome c oxidase subunit 2 OS=Homo sapiens OX=9606 GN=MT-CO2 PE=1 SV=1	9906.95	9629.4	8078	4809.68	2901.46	3415.25
P18124	15	12	127.7	0.00463288	0.0151853	1.56575	0.985195	Condition 1	Condition 2	29282.9	RL7_HUMAN 60S ribosomal protein L7 OS=Homo sapiens OX=9606 GN=RPL7 PE=1 SV=1	22081.4	19418	18216.4	13460.1	13303	11375.7
Q12788	4	4	21.4026	0.00465631	0.0151853	3.80697	0.984995	Condition 2	Condition 1	90403.4	TBL3_HUMAN Transducin beta-like protein 3 OS=Homo sapiens OX=9606 GN=TBL3 PE=1 SV=2	1569.4	1269.91	1283.69	7496.69	3594.07	4605.36
P51991	13	7	130.235	0.00487066	0.0157806	1.72576	0.983123	Condition 2	Condition 1	39823.1	ROA3_HUMAN Heterogeneous nuclear ribonucleoprotein A3 OS=Homo sapiens OX=9606 GN=HNRNPA3 PE=1 SV=2	7587.08	6606.86	7579.07	10552.8	13084.5	13937.7
P17858	4	2	24.2498	0.00505012	0.0162557	1.53951	0.981489	Condition 1	Condition 2	85817	PFKAL_HUMAN ATP-dependent 6-phosphofructokinase_ liver type OS=Homo sapiens OX=9606 GN=PFKL PE=1 SV=6	3304.93	2605.68	2861.5	1789.72	1901.67	2006.61
Q9UHD1	6	6	43.1125	0.00508549	0.016264	1.56871	0.98116	Condition 1	Condition 2	38288.2	CHRD1_HUMAN Cysteine and histidine-rich domain-containing protein 1 OS=Homo sapiens OX=9606 GN=CHORDC1 PE=1 SV=2	4213.87	3672.64	3763.23	2680.83	2598.65	2146.83
P48047	12	10	86.5167	0.00526506	0.0167256	1.18073	0.979458	Condition 1	Condition 2	23391.4	ATPO_HUMAN ATP synthase subunit O_ mitochondrial OS=Homo sapiens OX=9606 GN=ATP5PO PE=1 SV=1	7487.79	6876.85	7217.92	6209.61	6183.56	5885.89
Q9UN86	2	1	11.7883	0.00529731	0.0167256	6.07022	0.979147	Condition 1	Condition 2	54178.3	G3BP2_HUMAN Ras GTPase-activating protein-binding protein 2 OS=Homo sapiens OX=9606 GN=G3BP2 PE=1 SV=2	151.869	185.83	318.289	49.7061	36.7268	21.6336
Q00059	8	6	62.6612	0.00533151	0.016727	3.01223	0.978815	Condition 1	Condition 2	29324.8	TFAM_HUMAN Transcription factor A_ mitochondrial OS=Homo sapiens OX=9606 GN=TFAM PE=1 SV=1	2208.37	2306.71	2793.62	1140.39	610.295	675.653
O15372	4	3	20.4518	0.00539854	0.0168308	1.48833	0.978159	Condition 1	Condition 2	40101.5	EIF3H_HUMAN Eukaryotic translation initiation factor 3 subunit H OS=Homo sapiens OX=9606 GN=EIF3H PE=1 SV=1	827.943	855.01	784.017	513.647	512.901	630.992
P11387	14	9	104.078	0.00545447	0.0168989	1.21772	0.977606	Condition 1	Condition 2	91182.1	TOP1_HUMAN DNA topoisomerase 1 OS=Homo sapiens OX=9606 GN=TOP1 PE=1 SV=2	4536.99	4271.64	4139.39	3392.43	3684.88	3555.66
P10155	2	1	9.1837	0.00554187	0.017063	1.65482	0.976732	Condition 1	Condition 2	61412.1	RO60_HUMAN 60 kDa SS-A/Ro ribonucleoprotein OS=Homo sapiens OX=9606 GN=RO60 PE=1 SV=2	2864.31	2529.77	2135.6	1495.52	1614.44	1440.19
P49419	6	5	30.1899	0.005623	0.0172059	1.53921	0.97591	Condition 2	Condition 1	59057.5	AL7A1_HUMAN Alpha-aminoadipic semialdehyde dehydrogenase OS=Homo sapiens OX=9606 GN=ALDH7A1 PE=1 SV=5	949.937	801.914	829.213	1196.25	1472.27	1304.28
Q10713	3	3	15.9264	0.00566387	0.0172225	3.6611	0.975493	Condition 1	Condition 2	58766.3	MPPA_HUMAN Mitochondrial-processing peptidase subunit alpha OS=Homo sapiens OX=9606 GN=PMPCA PE=1 SV=2	1134.52	1103.7	934.169	338.136	359.244	169.132
P16070	8	8	43.8311	0.00569789	0.0172225	2.33695	0.975144	Condition 2	Condition 1	82051	CD44_HUMAN CD44 antigen OS=Homo sapiens OX=9606 GN=CD44 PE=1 SV=3	1072.46	879.274	749.963	1666.61	2493.1	2154.01
Q9NQA5	5	3	27.5936	0.0058554	0.0175913	1.95837	0.973505	Condition 2	Condition 1	83349.2	TRPV5_HUMAN Transient receptor potential cation channel subfamily V member 5 OS=Homo sapiens OX=9606 GN=TRPV5 PE=1 SV=2	1429.86	1065	1051.66	2164.13	2679.82	2101.45
P19013	3	1	22.3655	0.00597394	0.0178393	7.18311	0.97225	Condition 2	Condition 1	56543.3	K2C4_HUMAN Keratin_ type II cytoskeletal 4 OS=Homo sapiens OX=9606 GN=KRT4 PE=1 SV=5	402.045	274.266	283.837	1425.29	1522.78	3948.79
Q53GQ0	5	5	28.0098	0.00604395	0.0178508	2.13129	0.9715	Condition 2	Condition 1	34438.3	DHB12_HUMAN Very-long-chain 3-oxoacyl-CoA reductase OS=Homo sapiens OX=9606 GN=HSD17B12 PE=1 SV=2	2464.17	2052.11	2011.13	4861.67	5457.96	3592.15
P30084	13	9	118.968	0.00607293	0.0178508	2.94815	0.971188	Condition 2	Condition 1	31843.7	ECHM_HUMAN Enoyl-CoA hydratase_ mitochondrial OS=Homo sapiens OX=9606 GN=ECHS1 PE=1 SV=4	4013.22	4096.05	5314.09	17904.2	9805.16	11864.7
O60547	2	2	8.606	0.00608581	0.0178508	2.8715	0.971049	Condition 1	Condition 2	42291.9	GMDS_HUMAN GDP-mannose 4_6 dehydratase OS=Homo sapiens OX=9606 GN=GMDS PE=1 SV=1	608.216	539.363	473.668	262.418	164.33	137.852
P07900;Q14568;Q58FG0	54	29	606.868	0.00624801	0.0180539	1.58504	0.96928	Condition 1	Condition 2	85059.1	HS90A_HUMAN Heat shock protein HSP 90-alpha OS=Homo sapiens OX=9606 GN=HSP90AA1 PE=1 SV=5	80146.3	75070.8	75227.3	41148.2	55409	48829.9
P09874	40	37	393.565	0.00627784	0.0180539	1.37226	0.968951	Condition 2	Condition 1	113882	PARP1_HUMAN Poly [ADP-ribose] polymerase 1 OS=Homo sapiens OX=9606 GN=PARP1 PE=1 SV=4	14788.5	15967.4	15598.2	19575.8	23530.4	20503.8
P07947	2	1	12.2548	0.00627802	0.0180539	2.10287	0.968949	Condition 1	Condition 2	61314.6	YES_HUMAN Tyrosine-protein kinase Yes OS=Homo sapiens OX=9606 GN=YES1 PE=1 SV=3	764.429	586.8	542.104	346.771	303.893	249.692
Q14137	8	6	50.5319	0.00630074	0.0180539	2.75751	0.968698	Condition 1	Condition 2	84314	BOP1_HUMAN Ribosome biogenesis protein BOP1 OS=Homo sapiens OX=9606 GN=BOP1 PE=1 SV=2	7403.18	9604.05	9008.56	4316.3	2781.27	2336.95
Q9Y316	3	3	20.5422	0.00634273	0.0180698	2.16542	0.968232	Condition 1	Condition 2	34132.4	MEMO1_HUMAN Protein MEMO1 OS=Homo sapiens OX=9606 GN=MEMO1 PE=1 SV=1	776.42	998.248	1153.16	534.994	412.92	404.171
Q15691	7	6	41.5877	0.00643287	0.0181762	2.11272	0.967226	Condition 1	Condition 2	30170.2	MARE1_HUMAN Microtubule-associated protein RP/EB family member 1 OS=Homo sapiens OX=9606 GN=MAPRE1 PE=1 SV=3	2890.05	3124.3	2758.49	1772.73	1288.98	1090.68
P04181	14	11	115.884	0.00645342	0.0181762	3.72567	0.966996	Condition 1	Condition 2	48877.1	OAT_HUMAN Ornithine aminotransferase_ mitochondrial OS=Homo sapiens OX=9606 GN=OAT PE=1 SV=1	4194.13	4137.83	3907.27	1718.06	838.007	729.04
P28340	5	2	24.7355	0.00650133	0.0182077	4.51291	0.966456	Condition 1	Condition 2	125114	DPOD1_HUMAN DNA polymerase delta catalytic subunit OS=Homo sapiens OX=9606 GN=POLD1 PE=1 SV=2	10241.8	18630.9	25518	4406.77	4186.16	3459.31
P46063	3	2	15.6446	0.00677395	0.0188646	1.79839	0.963342	Condition 1	Condition 2	74484	RECQ1_HUMAN ATP-dependent DNA helicase Q1 OS=Homo sapiens OX=9606 GN=RECQL PE=1 SV=3	331.713	296.08	244.251	170.047	174.885	139.971
Q8N5N7	2	1	10.0961	0.00706481	0.0195647	2.38143	0.959941	Condition 1	Condition 2	18496.1	RM50_HUMAN 39S ribosomal protein L50_ mitochondrial OS=Homo sapiens OX=9606 GN=MRPL50 PE=1 SV=2	133.186	106.223	146.43	42.301	69.3269	50.392
Q8TCT9	3	2	18.4082	0.00731288	0.0201392	1.34957	0.956983	Condition 2	Condition 1	41773.6	HM13_HUMAN Minor histocompatibility antigen H13 OS=Homo sapiens OX=9606 GN=HM13 PE=1 SV=1	3276.22	2785.84	2719.89	4016.2	3997.65	3838.03
Q6DD88	4	2	26.6629	0.00739804	0.0202611	2.12115	0.955957	Condition 1	Condition 2	60998.3	ATLA3_HUMAN Atlastin-3 OS=Homo sapiens OX=9606 GN=ATL3 PE=1 SV=1	877.109	716.433	623.447	396.693	275.245	373.247
Q92598	35	28	335.361	0.00744593	0.0202635	1.78222	0.955377	Condition 1	Condition 2	97777.6	HS105_HUMAN Heat shock protein 105 kDa OS=Homo sapiens OX=9606 GN=HSPH1 PE=1 SV=1	11160.2	10112.9	10135	6952.31	5959.03	4711.73
O75937	3	3	23.675	0.00748065	0.0202635	1.44071	0.954956	Condition 1	Condition 2	29841.7	DNJC8_HUMAN DnaJ homolog subfamily C member 8 OS=Homo sapiens OX=9606 GN=DNAJC8 PE=1 SV=2	1504.84	1493.34	1845.12	1092.6	1165.39	1103.75
P51659	12	11	76.2843	0.00752733	0.0202791	2.13527	0.954388	Condition 1	Condition 2	80142.7	DHB4_HUMAN Peroxisomal multifunctional enzyme type 2 OS=Homo sapiens OX=9606 GN=HSD17B4 PE=1 SV=3	2894.29	2729.35	2560.68	1550.28	931.715	1350.93
Q14683	4	3	20.3707	0.00761284	0.02039	2.45969	0.953345	Condition 1	Condition 2	143860	SMC1A_HUMAN Structural maintenance of chromosomes protein 1A OS=Homo sapiens OX=9606 GN=SMC1A PE=1 SV=2	825.411	1100.69	1464.78	451.356	511.225	416
P32019	2	2	10.1765	0.00765076	0.02039	1.59937	0.95288	Condition 2	Condition 1	114107	I5P2_HUMAN Type II inositol 1_4_5-trisphosphate 5-phosphatase OS=Homo sapiens OX=9606 GN=INPP5B PE=1 SV=4	2360.61	2419	2654.9	3379.94	3956.54	4554.09
Q9NP79	5	3	26.1954	0.00770545	0.0204259	2.76255	0.952209	Condition 1	Condition 2	34164.4	VTA1_HUMAN Vacuolar protein sorting-associated protein VTA1 homolog OS=Homo sapiens OX=9606 GN=VTA1 PE=1 SV=1	1217.58	1137.84	937.802	558.984	343.074	290.042
P17066;P48741	14	1	148.034	0.00778758	0.0205338	1.65245	0.951197	Condition 1	Condition 2	71484.5	HSP76_HUMAN Heat shock 70 kDa protein 6 OS=Homo sapiens OX=9606 GN=HSPA6 PE=1 SV=2	436.815	382.982	427.022	220.922	300.435	233.169
P48147	7	6	39.7873	0.00808149	0.0211961	2.05724	0.947542	Condition 1	Condition 2	81612.1	PPCE_HUMAN Prolyl endopeptidase OS=Homo sapiens OX=9606 GN=PREP PE=1 SV=2	1747.39	1395.05	1161.18	813.196	672.076	606.666
Q7L2H7	7	7	44.2141	0.00824757	0.0215178	1.53391	0.945457	Condition 1	Condition 2	42959.2	EIF3M_HUMAN Eukaryotic translation initiation factor 3 subunit M OS=Homo sapiens OX=9606 GN=EIF3M PE=1 SV=1	2882.35	2490.5	2287.92	1626.59	1843.91	1523.78
P55786;A6NEC2	20	17	121.092	0.00844147	0.0219084	1.2597	0.943004	Condition 2	Condition 1	103961	PSA_HUMAN Puromycin-sensitive aminopeptidase OS=Homo sapiens OX=9606 GN=NPEPPS PE=1 SV=2	6126.95	5573.04	5276.63	7409.25	7049.76	6926.53
P08670	37	24	427.107	0.00853123	0.0219353	1.86727	0.941863	Condition 2	Condition 1	53708.8	VIME_HUMAN Vimentin OS=Homo sapiens OX=9606 GN=VIM PE=1 SV=4	23584.7	23461.5	29216.6	38190.8	49878	54334.1
Q13200	21	17	128.427	0.0085831	0.0219353	1.36149	0.941202	Condition 1	Condition 2	100941	PSMD2_HUMAN 26S proteasome non-ATPase regulatory subunit 2 OS=Homo sapiens OX=9606 GN=PSMD2 PE=1 SV=3	2261.58	1966.25	2126.62	1619.8	1642.68	1404.79
Q96ID5	2	2	9.1778	0.00862096	0.0219353	2.75781	0.940719	Condition 1	Condition 2	52234.6	IGS21_HUMAN Immunoglobulin superfamily member 21 OS=Homo sapiens OX=9606 GN=IGSF21 PE=2 SV=1	365.079	318.576	304.427	173.784	87.4743	97.0275
Q14566	11	7	63.661	0.00862884	0.0219353	1.84447	0.940619	Condition 2	Condition 1	93858.9	MCM6_HUMAN DNA replication licensing factor MCM6 OS=Homo sapiens OX=9606 GN=MCM6 PE=1 SV=1	2358.92	2181.28	2191.96	3563.61	3655.83	5197.87
Q15907;P62491	4	3	22.4733	0.0087472	0.0219922	1.72477	0.939104	Condition 2	Condition 1	24602.6	RB11B_HUMAN Ras-related protein Rab-11B OS=Homo sapiens OX=9606 GN=RAB11B PE=1 SV=4	1830.42	1577.49	1641.63	2345.84	3281.17	3082.28
Q9H773	1	1	4.9036	0.00878331	0.0219922	4.0715	0.938641	Condition 1	Condition 2	18794.9	DCTP1_HUMAN dCTP pyrophosphatase 1 OS=Homo sapiens OX=9606 GN=DCTPP1 PE=1 SV=1	998.742	1151.06	1436.34	435.052	285.496	160.243
Q15942	10	8	71.8679	0.00878432	0.0219922	1.9611	0.938628	Condition 2	Condition 1	62475	ZYX_HUMAN Zyxin OS=Homo sapiens OX=9606 GN=ZYX PE=1 SV=1	3142.92	3534.31	4948.58	6902.72	8117.49	7779.17
Q9Y3Z3	2	1	8.9163	0.0088589	0.0220674	2.84999	0.93767	Condition 1	Condition 2	72942	SAMH1_HUMAN Deoxynucleoside triphosphate triphosphohydrolase SAMHD1 OS=Homo sapiens OX=9606 GN=SAMHD1 PE=1 SV=2	529.694	544.141	509.326	255.795	183.778	115.923
Q9BPW8	10	7	73.2152	0.00896036	0.0222074	1.49259	0.936364	Condition 1	Condition 2	33481.1	NIPS1_HUMAN Protein NipSnap homolog 1 OS=Homo sapiens OX=9606 GN=NIPSNAP1 PE=1 SV=1	4901.47	4616.79	4237.09	3459.57	2679.79	3076.41
O00244	1	1	5.3478	0.00900467	0.0222074	2.58849	0.935792	Condition 2	Condition 1	7572.73	ATOX1_HUMAN Copper transport protein ATOX1 OS=Homo sapiens OX=9606 GN=ATOX1 PE=1 SV=1	311.822	380.123	531.434	923.486	1341.93	901.29
P49903	1	1	4.9471	0.00915966	0.0224778	1.64823	0.933788	Condition 1	Condition 2	43424	SPS1_HUMAN Selenide_ water dikinase 1 OS=Homo sapiens OX=9606 GN=SEPHS1 PE=1 SV=2	364.624	358.928	474.683	233.344	267.799	225.841
O75781	1	1	5.6613	0.0092085	0.0224863	2.73245	0.933155	Condition 1	Condition 2	42247.1	PALM_HUMAN Paralemmin-1 OS=Homo sapiens OX=9606 GN=PALM PE=1 SV=2	1911.68	1894.69	1801.37	1014.18	509.255	528.847
P27708	38	31	236.014	0.00952566	0.0230482	1.2505	0.929029	Condition 2	Condition 1	245322	PYR1_HUMAN CAD protein OS=Homo sapiens OX=9606 GN=CAD PE=1 SV=3	3910.96	3852.67	3891.13	5257.59	4852.1	4464.58
O43765	2	2	10.1373	0.00963742	0.0230482	2.01241	0.92757	Condition 1	Condition 2	34291.3	SGTA_HUMAN Small glutamine-rich tetratricopeptide repeat-containing protein alpha OS=Homo sapiens OX=9606 GN=SGTA PE=1 SV=1	5278.43	6264.79	8235.87	3498.59	3500.93	2829.06
P55957	2	1	17.9883	0.00964435	0.0230482	4.37754	0.927479	Condition 1	Condition 2	22165.8	BID_HUMAN BH3-interacting domain death agonist OS=Homo sapiens OX=9606 GN=BID PE=1 SV=1	201.65	271.16	310.102	87.8402	30.6779	60.3293
Q8N1F7	11	11	64.3761	0.00965767	0.0230482	1.88285	0.927305	Condition 1	Condition 2	94001.7	NUP93_HUMAN Nuclear pore complex protein Nup93 OS=Homo sapiens OX=9606 GN=NUP93 PE=1 SV=2	2184.22	2114.57	1993.33	1418.78	1032.9	890.121
Q9UL58	2	1	9.6616	0.00967107	0.0230482	3.11901	0.92713	Condition 1	Condition 2	60946.9	ZN215_HUMAN Zinc finger protein 215 OS=Homo sapiens OX=9606 GN=ZNF215 PE=2 SV=2	128.208	191.507	176.785	71.6044	33.7077	53.8728
P24539	8	8	65.1235	0.00995837	0.0236144	2.14271	0.923364	Condition 1	Condition 2	28965.7	AT5F1_HUMAN ATP synthase F(0) complex subunit B1_ mitochondrial OS=Homo sapiens OX=9606 GN=ATP5PB PE=1 SV=2	4454.94	4854.94	3985.74	1804.69	1637.71	2762.63
Q9UBB4	8	5	45.9385	0.0100412	0.0236144	2.34142	0.922276	Condition 1	Condition 2	54230.2	ATX10_HUMAN Ataxin-10 OS=Homo sapiens OX=9606 GN=ATXN10 PE=1 SV=1	939.404	1045.94	1028.33	586.386	395.464	305.262
Q9BWD1	9	8	61.5472	0.0101081	0.0236144	1.50043	0.921396	Condition 1	Condition 2	41864.2	THIC_HUMAN Acetyl-CoA acetyltransferase_ cytosolic OS=Homo sapiens OX=9606 GN=ACAT2 PE=1 SV=2	4171.21	4762.12	4545.46	3203.4	3246.8	2533.06
P05556	5	5	25.0734	0.0101106	0.0236144	1.97095	0.921364	Condition 1	Condition 2	91723	ITB1_HUMAN Integrin beta-1 OS=Homo sapiens OX=9606 GN=ITGB1 PE=1 SV=2	845.905	878.675	901.465	562.516	332.743	437.115
Q9H6R4	6	6	29.7079	0.0101655	0.0236144	2.00794	0.920642	Condition 1	Condition 2	128449	NOL6_HUMAN Nucleolar protein 6 OS=Homo sapiens OX=9606 GN=NOL6 PE=1 SV=2	695.88	725.615	754.245	464.562	347.848	271.155
Q9UI30	2	2	12.8854	0.0101945	0.0236144	2.20323	0.92026	Condition 2	Condition 1	14313.5	TR112_HUMAN Multifunctional methyltransferase subunit TRM112-like protein OS=Homo sapiens OX=9606 GN=TRMT112 PE=1 SV=1	1847.14	1822	2167.16	3048.45	4909.28	4900.99
Q9Y3A6	2	1	10.9523	0.0103142	0.0237317	2.33716	0.918684	Condition 2	Condition 1	26119	TMED5_HUMAN Transmembrane emp24 domain-containing protein 5 OS=Homo sapiens OX=9606 GN=TMED5 PE=1 SV=1	1014.67	686.284	627.952	1861.76	2143.05	1438.2
Q96AB3	6	5	45.121	0.0103844	0.0237317	1.59164	0.917759	Condition 1	Condition 2	22622.4	ISOC2_HUMAN Isochorismatase domain-containing protein 2 OS=Homo sapiens OX=9606 GN=ISOC2 PE=1 SV=1	2502.2	2821.64	2659.09	1881.09	1366.44	1768
Q16877	3	1	15.5151	0.0103888	0.0237317	9.0067	0.917701	Condition 1	Condition 2	54724.2	F264_HUMAN 6-phosphofructo-2-kinase/fructose-2_6-bisphosphatase 4 OS=Homo sapiens OX=9606 GN=PFKFB4 PE=1 SV=6	575.343	1049.58	1731.71	215.58	97.8065	59.2958
P09936	11	11	139.24	0.0104392	0.0237376	1.56265	0.917036	Condition 2	Condition 1	25166.6	UCHL1_HUMAN Ubiquitin carboxyl-terminal hydrolase isozyme L1 OS=Homo sapiens OX=9606 GN=UCHL1 PE=1 SV=2	14964.1	13008.7	15768.5	21124	20735.3	26493.2
Q9UI15	6	3	36.1659	0.0106216	0.0237849	2.80415	0.91463	Condition 1	Condition 2	22643.8	TAGL3_HUMAN Transgelin-3 OS=Homo sapiens OX=9606 GN=TAGLN3 PE=1 SV=2	1275.06	991.774	986.793	572.513	293.83	293.946
P35579	67	46	499	0.0106297	0.0237849	1.16069	0.914523	Condition 2	Condition 1	227787	MYH9_HUMAN Myosin-9 OS=Homo sapiens OX=9606 GN=MYH9 PE=1 SV=4	4467.09	4123.58	4176.21	4821.94	5155.79	4840.64
P02765	1	1	7.023	0.0106544	0.0237849	3.63302	0.914196	Condition 2	Condition 1	40139.2	FETUA_HUMAN Alpha-2-HS-glycoprotein OS=Homo sapiens OX=9606 GN=AHSG PE=1 SV=2	1094.12	866.599	826.991	1941.81	3500.88	4685.11
P35637	8	5	61.6226	0.0106597	0.0237849	1.9034	0.914127	Condition 1	Condition 2	53654	FUS_HUMAN RNA-binding protein FUS OS=Homo sapiens OX=9606 GN=FUS PE=1 SV=1	6242.2	6777.01	8709.19	4265.56	4066.17	3083.84
Q9BWW8	2	1	8.4502	0.0107008	0.0237849	2.57956	0.913584	Condition 1	Condition 2	38469.8	APOL6_HUMAN Apolipoprotein L6 OS=Homo sapiens OX=9606 GN=APOL6 PE=1 SV=1	335.151	304.28	553.231	144.63	137.139	180.582
Q86XN8	1	1	6.263	0.0107576	0.0237849	1.44265	0.912834	Condition 2	Condition 1	65681.3	MEX3D_HUMAN RNA-binding protein MEX3D OS=Homo sapiens OX=9606 GN=MEX3D PE=1 SV=3	3286.33	2768.85	3185.67	4319.9	4975.06	4036.38
Q8NE71	12	9	74.1041	0.0107959	0.0237849	1.88979	0.912328	Condition 1	Condition 2	96382.1	ABCF1_HUMAN ATP-binding cassette sub-family F member 1 OS=Homo sapiens OX=9606 GN=ABCF1 PE=1 SV=2	2081.94	2167.98	2157.95	1235.05	830.978	1324.74
P06703	3	3	22.2693	0.0111871	0.0244659	5.21543	0.907158	Condition 2	Condition 1	10236.8	S10A6_HUMAN Protein S100-A6 OS=Homo sapiens OX=9606 GN=S100A6 PE=1 SV=1	6215.82	5957.34	7560.16	15809.7	47879.5	39228.4
Q96QR8	1	1	5.8929	0.0112037	0.0244659	2.34142	0.906939	Condition 2	Condition 1	33411.9	PURB_HUMAN Transcriptional activator protein Pur-beta OS=Homo sapiens OX=9606 GN=PURB PE=1 SV=3	149.134	139.542	121.973	426.095	232.708	302.698
P22234	19	15	147.581	0.0113559	0.0246895	1.53404	0.904928	Condition 1	Condition 2	47820.6	PUR6_HUMAN Multifunctional protein ADE2 OS=Homo sapiens OX=9606 GN=PAICS PE=1 SV=3	9215.92	7571.71	6859.91	4912.14	5543.49	4959.57
P84103	7	5	49.0239	0.0114412	0.0247663	1.79553	0.9038	Condition 1	Condition 2	19557.7	SRSF3_HUMAN Serine/arginine-rich splicing factor 3 OS=Homo sapiens OX=9606 GN=SRSF3 PE=1 SV=1	8113.36	8979.56	11169.2	6255.3	4687.51	4797.4
Q9Y4W6	7	6	40.0056	0.0115791	0.0249191	1.8789	0.901979	Condition 1	Condition 2	89040	AFG32_HUMAN AFG3-like protein 2 OS=Homo sapiens OX=9606 GN=AFG3L2 PE=1 SV=2	1146.52	993.451	952.249	704.644	481.307	459.81
P32322	11	9	75.6209	0.0116123	0.0249191	1.55181	0.90154	Condition 1	Condition 2	33588.8	P5CR1_HUMAN Pyrroline-5-carboxylate reductase 1_ mitochondrial OS=Homo sapiens OX=9606 GN=PYCR1 PE=1 SV=2	3128.27	2463.34	2345.84	1811.59	1572.48	1730.9
Q9Y4L1	19	17	115.266	0.0117124	0.0249618	1.10725	0.900218	Condition 1	Condition 2	111564	HYOU1_HUMAN Hypoxia up-regulated protein 1 OS=Homo sapiens OX=9606 GN=HYOU1 PE=1 SV=1	3309.53	3080.75	3178.42	2938.81	2844.01	2859.02
P06753;P09493;P07951	11	7	77.0754	0.0117496	0.0249618	1.76367	0.899727	Condition 2	Condition 1	33007.1	TPM3_HUMAN Tropomyosin alpha-3 chain OS=Homo sapiens OX=9606 GN=TPM3 PE=1 SV=2	3506.35	3507.68	4123.24	5167.67	7559.8	6915.04
P00558	38	26	455.282	0.0117833	0.0249618	2.30722	0.899283	Condition 1	Condition 2	45014	PGK1_HUMAN Phosphoglycerate kinase 1 OS=Homo sapiens OX=9606 GN=PGK1 PE=1 SV=3	130070	164237	164945	91826.4	55365.6	51858.2
P23526	16	15	145.585	0.0120588	0.0254367	1.64915	0.895648	Condition 1	Condition 2	48286.5	SAHH_HUMAN Adenosylhomocysteinase OS=Homo sapiens OX=9606 GN=AHCY PE=1 SV=4	15157	12918.1	13309.6	9966.98	6906.55	8221.05
Q6ZUG5	3	2	13.8891	0.0122193	0.0256661	32.125	0.893534	Condition 2	Condition 1	66324.6	YC006_HUMAN Uncharacterized protein FLJ43738 OS=Homo sapiens OX=9606 PE=2 SV=1	383.302	513.478	537.447	32419.9	2919.4	10735.3
Q99832	31	27	233.854	0.0125068	0.0260712	2.08264	0.889752	Condition 1	Condition 2	59880	TCPH_HUMAN T-complex protein 1 subunit eta OS=Homo sapiens OX=9606 GN=CCT7 PE=1 SV=2	8054.79	9038.08	8499.29	5422.39	3891.44	2974.52
Q15181	15	13	156.95	0.0125174	0.0260712	2.10043	0.889614	Condition 1	Condition 2	33116.3	IPYR_HUMAN Inorganic pyrophosphatase OS=Homo sapiens OX=9606 GN=PPA1 PE=1 SV=2	11878.9	13575.5	16812	8500.08	5205.68	6417.01
P55809	4	3	23.7676	0.0126611	0.0262592	9.51309	0.887726	Condition 2	Condition 1	56614	SCOT1_HUMAN Succinyl-CoA:3-ketoacid coenzyme A transferase 1_ mitochondrial OS=Homo sapiens OX=9606 GN=OXCT1 PE=1 SV=1	756.937	804.416	827.214	10462.7	9852.6	2407.31
Q9UPV9	1	1	4.4925	0.0127136	0.0262592	23.4318	0.887039	Condition 1	Condition 2	107009	TRAK1_HUMAN Trafficking kinesin-binding protein 1 OS=Homo sapiens OX=9606 GN=TRAK1 PE=1 SV=1	35.9487	19.9497	8.91442	0	0	2.76602
Q8IWS0	1	1	5.0034	0.0128239	0.0263772	4.3804	0.885593	Condition 1	Condition 2	42431.1	PHF6_HUMAN PHD finger protein 6 OS=Homo sapiens OX=9606 GN=PHF6 PE=1 SV=1	154.902	153.118	164.375	55.0338	37.2595	15.5495
Q9GZY0	2	1	9.1257	0.0131191	0.0268728	1.25843	0.881733	Condition 1	Condition 2	72767.8	NXF2_HUMAN Nuclear RNA export factor 2 OS=Homo sapiens OX=9606 GN=NXF2 PE=1 SV=1	1252.1	1242.6	1083.88	928.057	997.777	917.851
Q9UQ90	2	2	9.3139	0.0131871	0.026901	5.41347	0.880845	Condition 1	Condition 2	88463	SPG7_HUMAN Paraplegin OS=Homo sapiens OX=9606 GN=SPG7 PE=1 SV=2	772.038	1098.55	1222.05	344.326	142.704	84.2565
Q8NI77	2	1	9.268	0.0132635	0.0269393	2.33755	0.879848	Condition 1	Condition 2	103479	KI18A_HUMAN Kinesin-like protein KIF18A OS=Homo sapiens OX=9606 GN=KIF18A PE=1 SV=2	916.483	826.622	916.802	548.959	299.643	289.303
Q99733	6	5	55.7186	0.0133146	0.0269393	1.35798	0.879183	Condition 1	Condition 2	42994.6	NP1L4_HUMAN Nucleosome assembly protein 1-like 4 OS=Homo sapiens OX=9606 GN=NAP1L4 PE=1 SV=1	1528.89	1674.83	1853.78	1332.31	1253.29	1138.7
P83916	2	1	15.2807	0.0134507	0.0271042	1.85414	0.877411	Condition 2	Condition 1	21531.9	CBX1_HUMAN Chromobox protein homolog 1 OS=Homo sapiens OX=9606 GN=CBX1 PE=1 SV=1	4069.78	3819.71	4255.55	6026.03	6894.29	9598.29
O75351	3	3	21.5887	0.0137927	0.0276807	4.09111	0.872974	Condition 2	Condition 1	49473.2	VPS4B_HUMAN Vacuolar protein sorting-associated protein 4B OS=Homo sapiens OX=9606 GN=VPS4B PE=1 SV=2	402.481	412.482	386.632	1594.03	842.138	2479.68
P38919	22	18	173.023	0.0138502	0.0276841	1.5748	0.872229	Condition 1	Condition 2	47156.3	IF4A3_HUMAN Eukaryotic initiation factor 4A-III OS=Homo sapiens OX=9606 GN=EIF4A3 PE=1 SV=4	8174.81	7689.42	7341.24	5988.13	4230.86	4516.55
P52292	11	10	85.6193	0.0140262	0.0279233	2.09153	0.869956	Condition 1	Condition 2	58204.2	IMA1_HUMAN Importin subunit alpha-1 OS=Homo sapiens OX=9606 GN=KPNA2 PE=1 SV=1	4200.79	3767.25	3689.43	2569.26	1555.29	1449.09
P22695	14	12	117.892	0.0141622	0.0280591	1.2556	0.868204	Condition 1	Condition 2	48614.2	QCR2_HUMAN Cytochrome b-c1 complex subunit 2_ mitochondrial OS=Homo sapiens OX=9606 GN=UQCRC2 PE=1 SV=3	7962.21	7548.69	6807.74	5690.37	6266.25	5818.66
P31040	10	10	71.2735	0.0142076	0.0280591	3.00877	0.867619	Condition 1	Condition 2	73718.1	SDHA_HUMAN Succinate dehydrogenase [ubiquinone] flavoprotein subunit_ mitochondrial OS=Homo sapiens OX=9606 GN=SDHA PE=1 SV=2	2513.9	2736.47	2548.87	1310.12	492.104	789.949
Q04760	12	9	90.6318	0.0145406	0.0285718	2.14003	0.863347	Condition 1	Condition 2	21005.9	LGUL_HUMAN Lactoylglutathione lyase OS=Homo sapiens OX=9606 GN=GLO1 PE=1 SV=4	6885.86	7209.17	8483.29	4693.66	3343.54	2513.26
O00303	4	4	22.5104	0.0145825	0.0285718	1.37794	0.862811	Condition 1	Condition 2	37678	EIF3F_HUMAN Eukaryotic translation initiation factor 3 subunit F OS=Homo sapiens OX=9606 GN=EIF3F PE=1 SV=1	1518.33	1218.76	1234.86	942.291	1015.53	924.699
Q9Y3D6	2	2	13.0707	0.0147562	0.0287084	1.53562	0.860593	Condition 2	Condition 1	16994.8	FIS1_HUMAN Mitochondrial fission 1 protein OS=Homo sapiens OX=9606 GN=FIS1 PE=1 SV=2	799.722	874.405	1018.45	1257.04	1281.51	1596.23
P50395	26	14	209.642	0.0147681	0.0287084	1.29867	0.860442	Condition 1	Condition 2	51119.6	GDIB_HUMAN Rab GDP dissociation inhibitor beta OS=Homo sapiens OX=9606 GN=GDI2 PE=1 SV=2	7073.13	6096.82	5942.27	4946.21	4615.49	5155.06
O95299	6	3	35.6531	0.0148661	0.028786	1.55063	0.859194	Condition 1	Condition 2	41092.8	NDUAA_HUMAN NADH dehydrogenase [ubiquinone] 1 alpha subcomplex subunit 10_ mitochondrial OS=Homo sapiens OX=9606 GN=NDUFA10 PE=1 SV=1	2097.19	1957.88	1972.26	1458.81	1035.32	1392.88
O75306	5	5	25.6691	0.0150318	0.0289938	1.53425	0.857088	Condition 1	Condition 2	52945	NDUS2_HUMAN NADH dehydrogenase [ubiquinone] iron-sulfur protein 2_ mitochondrial OS=Homo sapiens OX=9606 GN=NDUFS2 PE=1 SV=2	2268.88	2028.47	1904.81	1134.73	1341.16	1566.58
P67870	2	2	11.3764	0.0152447	0.0292552	1.65111	0.854393	Condition 1	Condition 2	25284.7	CSK2B_HUMAN Casein kinase II subunit beta OS=Homo sapiens OX=9606 GN=CSNK2B PE=1 SV=1	1028.7	831.746	900.462	553.935	663.177	455.039
Q07955	10	9	77.8672	0.0153185	0.0292552	1.30933	0.853461	Condition 2	Condition 1	27858.7	SRSF1_HUMAN Serine/arginine-rich splicing factor 1 OS=Homo sapiens OX=9606 GN=SRSF1 PE=1 SV=2	7992.06	8114.7	9713.89	11546.2	10729.3	11532.2
P33992	3	1	13.8869	0.0153445	0.0292552	2.40602	0.853133	Condition 2	Condition 1	83084.1	MCM5_HUMAN DNA replication licensing factor MCM5 OS=Homo sapiens OX=9606 GN=MCM5 PE=1 SV=5	482.592	293.297	387.789	720.567	845.762	1233.5
Q3ZCM7;A6NNZ2	15	4	152.377	0.0154848	0.0293525	2.12271	0.851365	Condition 2	Condition 1	50289.4	TBB8_HUMAN Tubulin beta-8 chain OS=Homo sapiens OX=9606 GN=TUBB8 PE=1 SV=2	549.648	517.23	560.087	808.584	1157.59	1487.41
O43252	5	3	25.5285	0.0155139	0.0293525	2.14804	0.850998	Condition 2	Condition 1	71631.7	PAPS1_HUMAN Bifunctional 3'-phosphoadenosine 5'-phosphosulfate synthase 1 OS=Homo sapiens OX=9606 GN=PAPSS1 PE=1 SV=2	281.322	267.922	262.716	673.737	393.19	677.193
Q13555	3	2	14.8064	0.0158399	0.0298553	2.19723	0.846912	Condition 1	Condition 2	63348.6	KCC2G_HUMAN Calcium/calmodulin-dependent protein kinase type II subunit gamma OS=Homo sapiens OX=9606 GN=CAMK2G PE=1 SV=4	522.999	515.401	466.529	326.209	190.137	168.573
P08708	4	4	39.0451	0.0159313	0.029914	1.76985	0.84577	Condition 1	Condition 2	15607.2	RS17_HUMAN 40S ribosomal protein S17 OS=Homo sapiens OX=9606 GN=RPS17 PE=1 SV=2	9233.32	8879.21	9485.68	5984.09	3807.19	5802.29
P02768	5	5	27.6049	0.0160058	0.0299404	2.35721	0.844842	Condition 2	Condition 1	71362.7	ALBU_HUMAN Albumin OS=Homo sapiens OX=9606 GN=ALB PE=1 SV=2	924.708	808.579	829.566	1516.18	1655.25	2869.76
P47985;P0C7P4	5	3	39.0294	0.0162196	0.030056	3.01515	0.842185	Condition 1	Condition 2	29953.2	UCRI_HUMAN Cytochrome b-c1 complex subunit Rieske_ mitochondrial OS=Homo sapiens OX=9606 GN=UQCRFS1 PE=1 SV=2	211.71	225.358	137.654	93.4428	56.0903	41.0784
P17612;P22694	1	1	5.8464	0.0162334	0.030056	1.64716	0.842015	Condition 1	Condition 2	40703.8	KAPCA_HUMAN cAMP-dependent protein kinase catalytic subunit alpha OS=Homo sapiens OX=9606 GN=PRKACA PE=1 SV=2	1943.39	1515.36	1438.22	1085.4	834.852	1052.73
P17480	5	4	30.0471	0.0162495	0.030056	2.75459	0.841814	Condition 1	Condition 2	89748.3	UBF1_HUMAN Nucleolar transcription factor 1 OS=Homo sapiens OX=9606 GN=UBTF PE=1 SV=1	2422.68	2175.89	2004.71	1193.97	725.953	477.265
Q71DI3;Q16695;Q6NXT2	6	1	49.718	0.0163724	0.0301443	2.14294	0.840294	Condition 1	Condition 2	15445.1	H32_HUMAN Histone H3.2 OS=Homo sapiens OX=9606 GN=H3C15 PE=1 SV=3	27313.5	43172.3	43461.7	20432.6	14175.1	18565.8
P42167;P42166	8	6	56.9821	0.0164189	0.0301443	1.45739	0.839719	Condition 1	Condition 2	50727.3	LAP2B_HUMAN Lamina-associated polypeptide 2_ isoforms beta/gamma OS=Homo sapiens OX=9606 GN=TMPO PE=1 SV=2	3832.45	3869.33	3941.72	2960.76	2178.41	2850.12
P18206	46	40	342.638	0.0165071	0.0301945	1.4637	0.838631	Condition 1	Condition 2	124370	VINC_HUMAN Vinculin OS=Homo sapiens OX=9606 GN=VCL PE=1 SV=4	7963.16	9097.38	9021.22	6171.32	6667.58	4980.13
O75607	3	2	18.6317	0.0168862	0.0307088	2.20254	0.833977	Condition 1	Condition 2	19628.9	NPM3_HUMAN Nucleoplasmin-3 OS=Homo sapiens OX=9606 GN=NPM3 PE=1 SV=3	3200.57	3978.78	4951.37	2210.99	1981.6	1315.02
P15531	13	6	145.295	0.0169122	0.0307088	1.53305	0.833659	Condition 2	Condition 1	17319.8	NDKA_HUMAN Nucleoside diphosphate kinase A OS=Homo sapiens OX=9606 GN=NME1 PE=1 SV=1	19143.7	17020.6	20683.7	24446.8	33454.1	29249.7
Q99873	13	12	129.11	0.0170582	0.0308287	1.45579	0.831877	Condition 1	Condition 2	43089	ANM1_HUMAN Protein arginine N-methyltransferase 1 OS=Homo sapiens OX=9606 GN=PRMT1 PE=1 SV=3	5467.86	4233.24	4084.06	3140.89	3253.92	3074.41
Q8NBT2	3	1	14.3474	0.0171319	0.0308287	1.41908	0.83098	Condition 2	Condition 1	22535.3	SPC24_HUMAN Kinetochore protein Spc24 OS=Homo sapiens OX=9606 GN=SPC24 PE=1 SV=2	3337.44	2831.11	2731.1	4286.96	4626.22	3716.19
Q8N8N7	2	1	10.8382	0.0172709	0.0308287	4.47454	0.829292	Condition 1	Condition 2	38955.2	PTGR2_HUMAN Prostaglandin reductase 2 OS=Homo sapiens OX=9606 GN=PTGR2 PE=1 SV=1	2032.72	1735.42	1469.05	346.266	663.595	160.578
P27695	14	14	133.579	0.0173283	0.0308287	1.67852	0.828597	Condition 1	Condition 2	35953.7	APEX1_HUMAN DNA-(apurinic or apyrimidinic site) endonuclease OS=Homo sapiens OX=9606 GN=APEX1 PE=1 SV=2	9995.53	10473.9	10121.1	7828.48	5205.8	5190.38
P51965	1	1	6.6091	0.0175153	0.0308287	2.92806	0.826337	Condition 1	Condition 2	21689.3	UB2E1_HUMAN Ubiquitin-conjugating enzyme E2 E1 OS=Homo sapiens OX=9606 GN=UBE2E1 PE=1 SV=1	1874.42	1828.15	1776.33	866.224	680.263	324.686
P47929	1	1	4.8092	0.0175213	0.0308287	34.0791	0.826265	Condition 1	Condition 2	15132.1	LEG7_HUMAN Galectin-7 OS=Homo sapiens OX=9606 GN=LGALS7 PE=1 SV=2	112.017	297.968	282.28	14.9743	5.33914	0
Q9UBQ0	1	1	5.1255	0.0175219	0.0308287	1.81753	0.826258	Condition 1	Condition 2	20676.8	VPS29_HUMAN Vacuolar protein sorting-associated protein 29 OS=Homo sapiens OX=9606 GN=VPS29 PE=1 SV=1	487.302	366.592	384.911	193.156	199.981	288.448
O43837	2	2	11.1473	0.0175371	0.0308287	4.27073	0.826075	Condition 1	Condition 2	42468.9	IDH3B_HUMAN Isocitrate dehydrogenase [NAD] subunit beta_ mitochondrial OS=Homo sapiens OX=9606 GN=IDH3B PE=1 SV=2	504.883	458.368	493.535	208.453	82.2698	50.386
P09211	12	12	114.675	0.0175495	0.0308287	4.2536	0.825924	Condition 1	Condition 2	23584	GSTP1_HUMAN Glutathione S-transferase P OS=Homo sapiens OX=9606 GN=GSTP1 PE=1 SV=2	15822.2	16251.5	16025	7061.18	2493.93	1752.64
O75390	16	12	119.898	0.017657	0.0308287	1.74433	0.824631	Condition 2	Condition 1	51940.7	CISY_HUMAN Citrate synthase_ mitochondrial OS=Homo sapiens OX=9606 GN=CS PE=1 SV=2	15476.2	13765.8	12717.9	18694.1	26112.2	28385.4
A8MWD9;P62308	2	2	12.3499	0.0177085	0.0308287	1.38078	0.824012	Condition 2	Condition 1	8601.11	RUXGL_HUMAN Putative small nuclear ribonucleoprotein G-like protein 15 OS=Homo sapiens OX=9606 GN=SNRPGP15 PE=5 SV=2	1648.19	1546.81	1261.2	1980.59	2150.78	2021.65
Q9H672	2	1	12.6336	0.0177245	0.0308287	10.6766	0.82382	Condition 1	Condition 2	36467.5	ASB7_HUMAN Ankyrin repeat and SOCS box protein 7 OS=Homo sapiens OX=9606 GN=ASB7 PE=1 SV=2	16.526	23.8928	27.7726	1.59025	4.79671	0
Q9H227	2	1	11.5764	0.0178798	0.0309878	3.29452	0.82196	Condition 1	Condition 2	54037.9	GBA3_HUMAN Cytosolic beta-glucosidase OS=Homo sapiens OX=9606 GN=GBA3 PE=1 SV=2	91.4412	125.168	186.629	41.0616	25.3318	56.0032
P63167;Q96FJ2	3	2	27.6544	0.017941	0.0309878	1.51612	0.821228	Condition 1	Condition 2	10537	DYL1_HUMAN Dynein light chain 1_ cytoplasmic OS=Homo sapiens OX=9606 GN=DYNLL1 PE=1 SV=1	1726.99	1554.86	1664.25	1171.4	1218.83	872.113
Q5JTH9	10	8	49.8085	0.0180285	0.0310307	4.79232	0.820185	Condition 1	Condition 2	145128	RRP12_HUMAN RRP12-like protein OS=Homo sapiens OX=9606 GN=RRP12 PE=1 SV=2	5402.73	4802.25	4598.38	2050.33	477.302	561.34
Q15645	3	1	18.0566	0.0181138	0.0310352	2.18439	0.819168	Condition 1	Condition 2	48893	PCH2_HUMAN Pachytene checkpoint protein 2 homolog OS=Homo sapiens OX=9606 GN=TRIP13 PE=1 SV=2	220.373	159.615	129.583	96.6466	74.3221	62.3101
P35080	3	3	18.0864	0.0181928	0.0310352	1.17704	0.818229	Condition 2	Condition 1	15388.4	PROF2_HUMAN Profilin-2 OS=Homo sapiens OX=9606 GN=PFN2 PE=1 SV=3	1459.58	1355.31	1556.64	1676.84	1705.82	1762.83
P62899	4	4	32.1107	0.0182189	0.0310352	1.21442	0.81792	Condition 1	Condition 2	14462.9	RL31_HUMAN 60S ribosomal protein L31 OS=Homo sapiens OX=9606 GN=RPL31 PE=1 SV=1	8461.61	7243.14	7738.6	6331.66	6712.89	6259.57
Q9UNL2	4	2	23.276	0.0184424	0.0313083	3.61466	0.815275	Condition 1	Condition 2	21080.5	SSRG_HUMAN Translocon-associated protein subunit gamma OS=Homo sapiens OX=9606 GN=SSR3 PE=1 SV=1	5563.44	4778.16	4353.06	2018.54	1436.09	610.67
P62826	10	8	98.6324	0.0190377	0.0322086	1.26308	0.808297	Condition 1	Condition 2	24594.2	RAN_HUMAN GTP-binding nuclear protein Ran OS=Homo sapiens OX=9606 GN=RAN PE=1 SV=3	32342.4	28169.4	28330.8	22185.2	25398	22754.8
O75533	22	17	132.304	0.0191036	0.0322101	1.70038	0.807531	Condition 2	Condition 1	146572	SF3B1_HUMAN Splicing factor 3B subunit 1 OS=Homo sapiens OX=9606 GN=SF3B1 PE=1 SV=3	2324.71	1747.37	1701.66	3119.5	2797.22	3900.85
P13929	10	4	97.5725	0.0191926	0.0322506	2.78281	0.806497	Condition 2	Condition 1	47329.1	ENOB_HUMAN Beta-enolase OS=Homo sapiens OX=9606 GN=ENO3 PE=1 SV=5	3385.34	2718.41	2752.33	12079.8	5190.18	7374.8
O43598	1	1	6.3664	0.019634	0.0328092	17.299	0.801406	Condition 1	Condition 2	19222.5	DNPH1_HUMAN 2'-deoxynucleoside 5'-phosphate N-hydrolase 1 OS=Homo sapiens OX=9606 GN=DNPH1 PE=1 SV=1	121.066	220.675	312.965	25.4933	10.9497	1.40342
P10620	2	2	22.0574	0.0196574	0.0328092	1.9736	0.801137	Condition 2	Condition 1	17655.7	MGST1_HUMAN Microsomal glutathione S-transferase 1 OS=Homo sapiens OX=9606 GN=MGST1 PE=1 SV=1	2275.48	1652.67	1632.86	4741.68	3016.58	3216.95
Q06830	18	12	178.276	0.0197508	0.0328544	1.21259	0.800068	Condition 2	Condition 1	22338.5	PRDX1_HUMAN Peroxiredoxin-1 OS=Homo sapiens OX=9606 GN=PRDX1 PE=1 SV=1	49091	45522.6	52129.3	55931.5	62744.1	59262.9
Q58FG1	4	1	35.574	0.0198999	0.0329408	2.19591	0.798366	Condition 1	Condition 2	47826	HS904_HUMAN Putative heat shock protein HSP 90-alpha A4 OS=Homo sapiens OX=9606 GN=HSP90AA4P PE=5 SV=1	151.83	129.631	119.387	88.2511	47.3164	46.9763
P00167	3	3	15.5988	0.0199357	0.0329408	2.10554	0.797958	Condition 1	Condition 2	15330.1	CYB5_HUMAN Cytochrome b5 OS=Homo sapiens OX=9606 GN=CYB5A PE=1 SV=2	715.878	637.544	753.05	479.688	261.017	259.737
P40925	7	5	77.2714	0.020012	0.0329572	1.22381	0.797089	Condition 1	Condition 2	36654.3	MDHC_HUMAN Malate dehydrogenase_ cytoplasmic OS=Homo sapiens OX=9606 GN=MDH1 PE=1 SV=4	17657.4	15814.9	16298.8	14743.5	12904.7	13020.9
O43399	8	6	66.1384	0.0201127	0.0330132	1.3062	0.795947	Condition 2	Condition 1	22294.8	TPD54_HUMAN Tumor protein D54 OS=Homo sapiens OX=9606 GN=TPD52L2 PE=1 SV=2	4118.76	3943.98	4906.33	5919.21	5370.21	5650.75
P08621	6	5	37.8371	0.0203759	0.0333349	1.19139	0.792973	Condition 1	Condition 2	51613.8	RU17_HUMAN U1 small nuclear ribonucleoprotein 70 kDa OS=Homo sapiens OX=9606 GN=SNRNP70 PE=1 SV=2	2545.94	2269.14	2612.66	2011.92	2089.46	2133.11
P26599	18	13	136.429	0.0204556	0.0333553	1.98314	0.792075	Condition 1	Condition 2	57392.5	PTBP1_HUMAN Polypyrimidine tract-binding protein 1 OS=Homo sapiens OX=9606 GN=PTBP1 PE=1 SV=1	9700.33	7385.73	7538.24	5623	3461.02	3332.81
P51530	3	2	14.0173	0.0205865	0.0334586	5.03541	0.790606	Condition 2	Condition 1	122126	DNA2_HUMAN DNA replication ATP-dependent helicase/nuclease DNA2 OS=Homo sapiens OX=9606 GN=DNA2 PE=1 SV=3	3769.56	2443.84	1819.95	5895.79	18440.5	16115
Q07065	17	12	111.843	0.0209421	0.0339253	2.07268	0.78664	Condition 2	Condition 1	66136.6	CKAP4_HUMAN Cytoskeleton-associated protein 4 OS=Homo sapiens OX=9606 GN=CKAP4 PE=1 SV=2	2916.26	2679.7	2687	3815.74	6787.42	6564.74
P48643	29	26	274.98	0.0213909	0.0345394	1.87518	0.781684	Condition 1	Condition 2	60127.4	TCPE_HUMAN T-complex protein 1 subunit epsilon OS=Homo sapiens OX=9606 GN=CCT5 PE=1 SV=1	9367.92	8903.84	9315.6	6305.95	3412.3	4993.57
Q16718	3	2	17.6573	0.0214709	0.0345561	2.32545	0.780806	Condition 1	Condition 2	13515.7	NDUA5_HUMAN NADH dehydrogenase [ubiquinone] 1 alpha subcomplex subunit 5 OS=Homo sapiens OX=9606 GN=NDUFA5 PE=1 SV=3	2035.41	2789.03	3672.9	1056.17	987.907	1609.98
P59047	3	3	13.6514	0.021678	0.0347598	2.6523	0.778542	Condition 1	Condition 2	137080	NALP5_HUMAN NACHT_ LRR and PYD domains-containing protein 5 OS=Homo sapiens OX=9606 GN=NLRP5 PE=2 SV=2	600.736	747.331	577.974	374.963	146.629	204.585
P68366	21	3	233.025	0.0218756	0.0347598	1.22787	0.776394	Condition 2	Condition 1	50665.8	TBA4A_HUMAN Tubulin alpha-4A chain OS=Homo sapiens OX=9606 GN=TUBA4A PE=1 SV=1	1297.88	1249.23	1314.6	1728.76	1576.37	1436.54
P51149	8	8	64.5806	0.0218833	0.0347598	1.29814	0.77631	Condition 1	Condition 2	23774.9	RAB7A_HUMAN Ras-related protein Rab-7a OS=Homo sapiens OX=9606 GN=RAB7A PE=1 SV=1	7330.67	7511.89	7307.48	5819.32	4932.88	6310.71
Q9H9J2	2	2	10.7055	0.0219053	0.0347598	2.53291	0.776071	Condition 1	Condition 2	37877.6	RM44_HUMAN 39S ribosomal protein L44_ mitochondrial OS=Homo sapiens OX=9606 GN=MRPL44 PE=1 SV=1	362.997	332.94	290.655	175.513	72.9763	141.02
P31930	17	15	142.286	0.0220122	0.0347598	1.79756	0.774915	Condition 1	Condition 2	53330.2	QCR1_HUMAN Cytochrome b-c1 complex subunit 1_ mitochondrial OS=Homo sapiens OX=9606 GN=UQCRC1 PE=1 SV=3	7197.23	6803.36	6608.17	4662.5	4112.3	2690.07
Q96EP5	2	1	12.1602	0.0220182	0.0347598	1.74675	0.77485	Condition 1	Condition 2	43611.6	DAZP1_HUMAN DAZ-associated protein 1 OS=Homo sapiens OX=9606 GN=DAZAP1 PE=1 SV=1	943.099	596.216	693.66	449.543	455.376	373.438
P15954	1	1	6.4293	0.0221518	0.0348597	1.60046	0.773409	Condition 2	Condition 1	7302.54	COX7C_HUMAN Cytochrome c oxidase subunit 7C_ mitochondrial OS=Homo sapiens OX=9606 GN=COX7C PE=1 SV=1	3937.76	3131.79	3047.84	4390.37	5728.36	6073.77
Q9BS26;P43034	5	4	29.5435	0.0222406	0.0348887	1.2389	0.772453	Condition 1	Condition 2	47370.5	ERP44_HUMAN Endoplasmic reticulum resident protein 44 OS=Homo sapiens OX=9606 GN=ERP44 PE=1 SV=1	1586.06	1447.42	1441.99	1281.54	1244.08	1086.83
P61221	18	14	148.397	0.0224009	0.0350294	2.21137	0.770734	Condition 2	Condition 1	68283.9	ABCE1_HUMAN ATP-binding cassette sub-family E member 1 OS=Homo sapiens OX=9606 GN=ABCE1 PE=1 SV=1	3916.71	2876.32	2628.74	4816.81	8833	7185.25
Q9NR28	3	2	18.2194	0.022702	0.0353885	1.30145	0.767524	Condition 2	Condition 1	27359	DBLOH_HUMAN Diablo homolog_ mitochondrial OS=Homo sapiens OX=9606 GN=DIABLO PE=1 SV=1	357.167	324.13	314.849	390.673	423.117	482.642
P61081	7	6	47.1879	0.0228251	0.0354519	1.68852	0.766219	Condition 2	Condition 1	21185.1	UBC12_HUMAN NEDD8-conjugating enzyme Ubc12 OS=Homo sapiens OX=9606 GN=UBE2M PE=1 SV=1	4962.39	4455.55	4577.25	6149.91	7606.55	9874.73
P78371	28	26	264.074	0.0228857	0.0354519	1.65319	0.765578	Condition 1	Condition 2	57830.5	TCPB_HUMAN T-complex protein 1 subunit beta OS=Homo sapiens OX=9606 GN=CCT2 PE=1 SV=4	12039.4	10986.1	11200.9	8960.52	5647.49	6095.17
P40616	3	1	17.2768	0.0231294	0.0355018	21.675	0.763011	Condition 1	Condition 2	20531.6	ARL1_HUMAN ADP-ribosylation factor-like protein 1 OS=Homo sapiens OX=9606 GN=ARL1 PE=1 SV=1	171.912	119.773	83.9593	17.3308	0	0
P30041	21	16	231.783	0.0231296	0.0355018	1.86237	0.763008	Condition 1	Condition 2	25149.1	PRDX6_HUMAN Peroxiredoxin-6 OS=Homo sapiens OX=9606 GN=PRDX6 PE=1 SV=3	43710.9	49984.6	50417.1	35384.9	20076.4	21919.9
P11216	17	9	106.479	0.0231488	0.0355018	1.62308	0.762807	Condition 2	Condition 1	97380.5	PYGB_HUMAN Glycogen phosphorylase_ brain form OS=Homo sapiens OX=9606 GN=PYGB PE=1 SV=5	1442.09	1166.52	1021.93	2337.94	1775.53	1779.15
P62266	3	3	30.8054	0.0232062	0.0355018	2.97055	0.762205	Condition 1	Condition 2	15978.7	RS23_HUMAN 40S ribosomal protein S23 OS=Homo sapiens OX=9606 GN=RPS23 PE=1 SV=3	5102.82	4039.33	3991.2	2476.01	1099.83	845.345
P11310	16	12	117.181	0.023276	0.0355018	1.55692	0.761473	Condition 2	Condition 1	47044.6	ACADM_HUMAN Medium-chain specific acyl-CoA dehydrogenase_ mitochondrial OS=Homo sapiens OX=9606 GN=ACADM PE=1 SV=1	3614.91	3147.29	2964.46	4042.52	5695.69	5405.44
Q12904	4	4	22.0053	0.0236888	0.0358651	1.32454	0.757177	Condition 1	Condition 2	34637.9	AIMP1_HUMAN Aminoacyl tRNA synthase complex-interacting multifunctional protein 1 OS=Homo sapiens OX=9606 GN=AIMP1 PE=1 SV=2	2496.49	2108.64	2230.4	1885.17	1750	1525.5
P54819	12	9	87.6393	0.0237033	0.0358651	1.69666	0.757027	Condition 2	Condition 1	26705.9	KAD2_HUMAN Adenylate kinase 2_ mitochondrial OS=Homo sapiens OX=9606 GN=AK2 PE=1 SV=2	2495.13	2282.37	2712.17	5343.67	4004.69	3359.03
P09972	10	2	73.3565	0.0237597	0.0358651	3.25567	0.756444	Condition 1	Condition 2	39855.1	ALDOC_HUMAN Fructose-bisphosphate aldolase C OS=Homo sapiens OX=9606 GN=ALDOC PE=1 SV=2	2526.19	3656.22	5185.72	1768.32	1028.15	695.33
Q8WXF1	3	3	15.9746	0.0238036	0.0358651	1.77313	0.75599	Condition 1	Condition 2	58857.8	PSPC1_HUMAN Paraspeckle component 1 OS=Homo sapiens OX=9606 GN=PSPC1 PE=1 SV=1	1502.18	1535.89	1476.47	1039.28	594.794	912.017
P26583	7	4	56.2576	0.0239375	0.0359576	1.99807	0.75461	Condition 1	Condition 2	24204.9	HMGB2_HUMAN High mobility group protein B2 OS=Homo sapiens OX=9606 GN=HMGB2 PE=1 SV=2	688.31	782.741	1053.68	399.689	542.449	321.445
P07741	8	6	63.3065	0.0241922	0.0360923	1.99835	0.751999	Condition 1	Condition 2	19778.9	APT_HUMAN Adenine phosphoribosyltransferase OS=Homo sapiens OX=9606 GN=APRT PE=1 SV=2	5739.53	5857.04	5679.9	3848.44	1885.53	2911.41
P23396	17	15	130.616	0.0242125	0.0360923	1.25121	0.751792	Condition 1	Condition 2	26859.4	RS3_HUMAN 40S ribosomal protein S3 OS=Homo sapiens OX=9606 GN=RPS3 PE=1 SV=2	15811.3	14020.1	13403.3	11733.7	12165.1	10655.5
O75131	15	14	107.094	0.0242929	0.0360923	1.53437	0.750971	Condition 1	Condition 2	60986.1	CPNE3_HUMAN Copine-3 OS=Homo sapiens OX=9606 GN=CPNE3 PE=1 SV=1	4278.27	4397.34	3811.64	3371.35	2452.1	2314.93
O14981	6	2	32.8927	0.0243184	0.0360923	3.0311	0.750711	Condition 2	Condition 1	209169	BTAF1_HUMAN TATA-binding protein-associated factor 172 OS=Homo sapiens OX=9606 GN=BTAF1 PE=1 SV=2	923.278	808.985	790.899	4051.8	1538.02	2058.14
O95202	13	10	79.0218	0.024414	0.036097	1.32342	0.749739	Condition 1	Condition 2	84038.6	LETM1_HUMAN Mitochondrial proton/calcium exchanger protein OS=Homo sapiens OX=9606 GN=LETM1 PE=1 SV=1	2923.06	3820.41	3403.39	2548.12	2526.69	2592.34
O15427	1	1	5.5823	0.0244999	0.036097	2.20372	0.748867	Condition 2	Condition 1	50096.8	MOT4_HUMAN Monocarboxylate transporter 4 OS=Homo sapiens OX=9606 GN=SLC16A3 PE=1 SV=1	679.567	497.57	517.812	895.583	1112.71	1726.9
P62424	14	11	108.742	0.0245401	0.036097	1.22742	0.74846	Condition 2	Condition 1	30166.7	RL7A_HUMAN 60S ribosomal protein L7a OS=Homo sapiens OX=9606 GN=RPL7A PE=1 SV=2	15466.7	13192.5	12987.3	16438.8	17572.5	17106.6
P30405	10	9	97.6602	0.0246308	0.0361233	1.99931	0.747542	Condition 1	Condition 2	22382.4	PPIF_HUMAN Peptidyl-prolyl cis-trans isomerase F_ mitochondrial OS=Homo sapiens OX=9606 GN=PPIF PE=1 SV=1	15413.4	15984.6	22189.1	11881.9	6803.83	8117.13
P51970	4	4	25.2494	0.0248082	0.0361563	2.69783	0.745753	Condition 1	Condition 2	20561.3	NDUA8_HUMAN NADH dehydrogenase [ubiquinone] 1 alpha subcomplex subunit 8 OS=Homo sapiens OX=9606 GN=NDUFA8 PE=1 SV=3	993.279	1012.16	1196.44	442.946	541.134	202.757
Q8NA47	1	1	10.2328	0.0248213	0.0361563	9.92487	0.745622	Condition 2	Condition 1	66364.5	CCD63_HUMAN Coiled-coil domain-containing protein 63 OS=Homo sapiens OX=9606 GN=CCDC63 PE=2 SV=1	1334.05	1023.66	1057.63	2752.29	15183	15961.4
Q9BZZ5	5	3	29.7425	0.0249101	0.0361563	1.78651	0.74473	Condition 1	Condition 2	59346.8	API5_HUMAN Apoptosis inhibitor 5 OS=Homo sapiens OX=9606 GN=API5 PE=1 SV=3	802.476	921.005	979.55	675.161	440.529	397.335
Q8IYB3	2	1	10.1959	0.0249472	0.0361563	7.93603	0.744358	Condition 1	Condition 2	102392	SRRM1_HUMAN Serine/arginine repetitive matrix protein 1 OS=Homo sapiens OX=9606 GN=SRRM1 PE=1 SV=2	1444.63	1404.38	1314.95	402.684	31.6628	90.343
P19784	2	1	9.9233	0.025018	0.0361563	3.06055	0.743649	Condition 1	Condition 2	41384.4	CSK22_HUMAN Casein kinase II subunit alpha' OS=Homo sapiens OX=9606 GN=CSNK2A2 PE=1 SV=1	478.685	735.608	572.054	267.231	95.081	221.357
P08865	11	10	99.7828	0.0252171	0.0363381	2.47163	0.741663	Condition 1	Condition 2	32968.2	RSSA_HUMAN 40S ribosomal protein SA OS=Homo sapiens OX=9606 GN=RPSA PE=1 SV=4	14986.4	13790.3	14550.5	6757.75	7634.72	3137.32
O14744	10	9	57.5212	0.0253875	0.0363747	1.85108	0.739971	Condition 1	Condition 2	73368.3	ANM5_HUMAN Protein arginine N-methyltransferase 5 OS=Homo sapiens OX=9606 GN=PRMT5 PE=1 SV=4	4383.16	4529.87	3374.34	2513.06	2539.61	1585.29
Q6NXE6	3	1	13.9054	0.0253893	0.0363747	1.41521	0.739953	Condition 1	Condition 2	55225.5	ARMC6_HUMAN Armadillo repeat-containing protein 6 OS=Homo sapiens OX=9606 GN=ARMC6 PE=1 SV=2	466.958	418.462	498.491	271.68	354.577	351.625
Q9UBQ7	5	5	26.9545	0.0256066	0.0365803	2.23845	0.737806	Condition 1	Condition 2	36067.5	GRHPR_HUMAN Glyoxylate reductase/hydroxypyruvate reductase OS=Homo sapiens OX=9606 GN=GRHPR PE=1 SV=1	1329.24	1673.66	1529.24	687.875	925.733	411.072
A6NHQ2	3	1	15.9361	0.026122	0.0372095	1.75563	0.732762	Condition 1	Condition 2	34860.4	FBLL1_HUMAN rRNA/tRNA 2'-O-methyltransferase fibrillarin-like protein 1 OS=Homo sapiens OX=9606 GN=FBLL1 PE=3 SV=2	4338.44	3714.32	3539.49	2343.62	2675.77	1583.52
P04075	27	16	275.036	0.0262919	0.0372748	1.29458	0.731114	Condition 1	Condition 2	39876.3	ALDOA_HUMAN Fructose-bisphosphate aldolase A OS=Homo sapiens OX=9606 GN=ALDOA PE=1 SV=2	39860.3	41931.6	43888.5	36872.4	28997.1	31212.8
O60488	6	4	33.6643	0.0263183	0.0372748	5.21143	0.730858	Condition 1	Condition 2	80271.7	ACSL4_HUMAN Long-chain-fatty-acid--CoA ligase 4 OS=Homo sapiens OX=9606 GN=ACSL4 PE=1 SV=2	1535.94	1611.16	1343.74	546.132	79.5197	236.076
P04792	8	7	62.5777	0.02651	0.0373233	2.22696	0.729009	Condition 1	Condition 2	22839.6	HSPB1_HUMAN Heat shock protein beta-1 OS=Homo sapiens OX=9606 GN=HSPB1 PE=1 SV=2	11626.1	11565.2	13552.6	7773.15	5379.06	3347.36
Q92552	5	5	27.0763	0.0266092	0.0373233	2.40478	0.728055	Condition 1	Condition 2	47953.6	RT27_HUMAN 28S ribosomal protein S27_ mitochondrial OS=Homo sapiens OX=9606 GN=MRPS27 PE=1 SV=3	620.327	695.92	641.57	391.418	152.358	270.361
P49841	3	2	13.9064	0.0266311	0.0373233	1.70195	0.727845	Condition 1	Condition 2	47257.6	GSK3B_HUMAN Glycogen synthase kinase-3 beta OS=Homo sapiens OX=9606 GN=GSK3B PE=1 SV=2	3224.52	3202.92	3082.49	1725.52	2454.4	1407.74
Q00839	31	27	275.706	0.0267308	0.0373233	1.79333	0.72689	Condition 1	Condition 2	91325.9	HNRPU_HUMAN Heterogeneous nuclear ribonucleoprotein U OS=Homo sapiens OX=9606 GN=HNRNPU PE=1 SV=6	24112.9	23878.6	22419	16523.1	9046.91	13692.5
Q15393	24	19	144.234	0.0267824	0.0373233	1.46299	0.726396	Condition 2	Condition 1	136661	SF3B3_HUMAN Splicing factor 3B subunit 3 OS=Homo sapiens OX=9606 GN=SF3B3 PE=1 SV=4	2852.88	2557.79	2618.06	3157.82	4186.65	4401.47
Q9BW72	2	2	11.3556	0.0268043	0.0373233	2.111	0.726187	Condition 1	Condition 2	11585.6	HIG2A_HUMAN HIG1 domain family member 2A_ mitochondrial OS=Homo sapiens OX=9606 GN=HIGD2A PE=1 SV=1	1385.38	1289.84	1051.34	747.065	647.323	370.915
P82912	1	1	5.5103	0.0269205	0.0373465	9.0667	0.725079	Condition 1	Condition 2	20786.9	RT11_HUMAN 28S ribosomal protein S11_ mitochondrial OS=Homo sapiens OX=9606 GN=MRPS11 PE=1 SV=2	130.79	151.478	88.3114	31.51	1.98565	7.37703
P05787;P08729;Q9NSB2	13	5	99.2509	0.0269716	0.0373465	1.78152	0.724592	Condition 1	Condition 2	53704.4	K2C8_HUMAN Keratin_ type II cytoskeletal 8 OS=Homo sapiens OX=9606 GN=KRT8 PE=1 SV=7	3045.75	2679.54	2839.98	1273.33	1337.29	2197.23
P62847	7	7	55.5191	0.0271571	0.0374986	1.70662	0.722832	Condition 1	Condition 2	15423.2	RS24_HUMAN 40S ribosomal protein S24 OS=Homo sapiens OX=9606 GN=RPS24 PE=1 SV=1	7302.17	6408.75	6030.79	4870.74	2871.65	3825.36
Q9BT78	4	4	20.8317	0.0275211	0.037853	1.50732	0.719403	Condition 2	Condition 1	46554	CSN4_HUMAN COP9 signalosome complex subunit 4 OS=Homo sapiens OX=9606 GN=COPS4 PE=1 SV=1	7291.3	5491.74	5688.96	10477.9	7902.83	9462.54
Q969Z0	4	4	22.7236	0.0275666	0.037853	2.30161	0.718977	Condition 1	Condition 2	71194.4	FAKD4_HUMAN FAST kinase domain-containing protein 4 OS=Homo sapiens OX=9606 GN=TBRG4 PE=1 SV=1	774.954	617.235	656.744	425.383	176.687	288.149
O43818	1	1	5.6969	0.0278885	0.038158	24.5127	0.715974	Condition 1	Condition 2	52468	U3IP2_HUMAN U3 small nucleolar RNA-interacting protein 2 OS=Homo sapiens OX=9606 GN=RRP9 PE=1 SV=1	175.167	346.855	384.362	36.976	0	0
Q96EI5	2	1	9.4406	0.0279426	0.038158	2.70541	0.715472	Condition 1	Condition 2	24761.4	TCAL4_HUMAN Transcription elongation factor A protein-like 4 OS=Homo sapiens OX=9606 GN=TCEAL4 PE=1 SV=2	99.7433	106.325	200.875	58.9062	57.7676	33.7449
P14406	1	1	7.6558	0.0285679	0.0386966	1.37504	0.709718	Condition 1	Condition 2	9396	CX7A2_HUMAN Cytochrome c oxidase subunit 7A2_ mitochondrial OS=Homo sapiens OX=9606 GN=COX7A2 PE=1 SV=1	7700.63	6702.02	6942.83	4723.15	6115.09	4685.24
Q9BYD3	3	2	17.3453	0.0287498	0.0386966	8.01422	0.708062	Condition 1	Condition 2	34976.3	RM04_HUMAN 39S ribosomal protein L4_ mitochondrial OS=Homo sapiens OX=9606 GN=MRPL4 PE=1 SV=1	247.426	202.718	144.111	61.8086	7.71905	4.62236
P45880	14	14	132.407	0.0287952	0.0386966	1.22779	0.707649	Condition 1	Condition 2	32079.8	VDAC2_HUMAN Voltage-dependent anion-selective channel protein 2 OS=Homo sapiens OX=9606 GN=VDAC2 PE=1 SV=2	30577.3	26320.6	25543.9	22386.1	21445.4	23315.3
P49368	20	18	163.266	0.0288483	0.0386966	1.34185	0.707168	Condition 1	Condition 2	61104.3	TCPG_HUMAN T-complex protein 1 subunit gamma OS=Homo sapiens OX=9606 GN=CCT3 PE=1 SV=4	12548	12190.1	12317.3	10916.2	8185.57	8513.47
P31153	3	3	18.9098	0.0288996	0.0386966	1.37029	0.706703	Condition 1	Condition 2	44002.9	METK2_HUMAN S-adenosylmethionine synthase isoform type-2 OS=Homo sapiens OX=9606 GN=MAT2A PE=1 SV=1	2943.11	3433.45	4020.19	2500.69	2624.75	2461.85
Q15437	10	4	56.9034	0.028939	0.0386966	1.81756	0.706346	Condition 1	Condition 2	87448.8	SC23B_HUMAN Protein transport protein Sec23B OS=Homo sapiens OX=9606 GN=SEC23B PE=1 SV=2	937.28	1320.59	1408.37	837.609	541.096	638.423
P14854	2	2	11.0634	0.0291307	0.0386966	1.75092	0.704618	Condition 1	Condition 2	10420.5	CX6B1_HUMAN Cytochrome c oxidase subunit 6B1 OS=Homo sapiens OX=9606 GN=COX6B1 PE=1 SV=2	2118.09	2139.67	2333.64	1721.83	1049.05	993.657
Q12907	6	5	35.7609	0.0291564	0.0386966	1.29573	0.704386	Condition 1	Condition 2	40570.9	LMAN2_HUMAN Vesicular integral-membrane protein VIP36 OS=Homo sapiens OX=9606 GN=LMAN2 PE=1 SV=1	4668.98	4387.06	3850.66	3565.09	3408.65	2987.18
O43852	3	3	31.6365	0.0291566	0.0386966	1.42722	0.704384	Condition 1	Condition 2	37220.9	CALU_HUMAN Calumenin OS=Homo sapiens OX=9606 GN=CALU PE=1 SV=2	2696.34	3006.69	3629.4	1962.56	2417.89	2158.44
Q8TEA8	1	1	4.8722	0.0291625	0.0386966	13.4487	0.704331	Condition 1	Condition 2	23594.7	DTD1_HUMAN D-aminoacyl-tRNA deacylase 1 OS=Homo sapiens OX=9606 GN=DTD1 PE=1 SV=2	37.5532	69.0077	93.723	13.8012	0	1.09122
Q15293	9	8	56.4446	0.0293249	0.0386966	5.99195	0.702874	Condition 2	Condition 1	38890	RCN1_HUMAN Reticulocalbin-1 OS=Homo sapiens OX=9606 GN=RCN1 PE=1 SV=1	2237.55	2603.34	3122.29	6490.35	10217.3	31007.4
P21399	6	5	35.6544	0.0293944	0.0386966	4.52092	0.702253	Condition 1	Condition 2	98912.3	ACOC_HUMAN Cytoplasmic aconitate hydratase OS=Homo sapiens OX=9606 GN=ACO1 PE=1 SV=3	515.689	445.904	400.454	215.439	38.3438	47.4938
P63173	2	2	11.6602	0.0294211	0.0386966	2.39752	0.702014	Condition 1	Condition 2	8274.93	RL38_HUMAN 60S ribosomal protein L38 OS=Homo sapiens OX=9606 GN=RPL38 PE=1 SV=2	1096.36	1066.56	1186.78	716.68	413.817	266.653
P49411	25	22	238.185	0.0294523	0.0386966	1.37191	0.701735	Condition 1	Condition 2	49883.8	EFTU_HUMAN Elongation factor Tu_ mitochondrial OS=Homo sapiens OX=9606 GN=TUFM PE=1 SV=2	14639.3	14268.8	14293.4	12335.5	8790.04	10364.4
P31689	6	5	51.7684	0.0295667	0.0386966	2.32481	0.700716	Condition 1	Condition 2	45609.6	DNJA1_HUMAN DnaJ homolog subfamily A member 1 OS=Homo sapiens OX=9606 GN=DNAJA1 PE=1 SV=2	3431.85	3348.09	3624.57	2345.99	921.296	1208.15
Q96RP9	3	2	16.1283	0.0296615	0.0386966	1.95152	0.699873	Condition 1	Condition 2	84156	EFGM_HUMAN Elongation factor G_ mitochondrial OS=Homo sapiens OX=9606 GN=GFM1 PE=1 SV=2	680.946	589.412	582.426	423.202	207.068	319.137
P62495	5	4	29.9898	0.0296641	0.0386966	1.57462	0.69985	Condition 1	Condition 2	49259.1	ERF1_HUMAN Eukaryotic peptide chain release factor subunit 1 OS=Homo sapiens OX=9606 GN=ETF1 PE=1 SV=3	4145.43	5018.82	4613.25	3281.02	2213.9	3254.8
Q8TDN6	6	6	33.29	0.0297424	0.038697	1.63252	0.699156	Condition 1	Condition 2	41686.6	BRX1_HUMAN Ribosome biogenesis protein BRX1 homolog OS=Homo sapiens OX=9606 GN=BRIX1 PE=1 SV=2	799.656	848.052	753.098	461.875	632.448	376.29
P04004	1	1	6.375	0.0300148	0.0388531	2.74896	0.69675	Condition 2	Condition 1	55104	VTNC_HUMAN Vitronectin OS=Homo sapiens OX=9606 GN=VTN PE=1 SV=1	1581.26	1881.36	1948.43	4436.17	7545.43	2893.16
P30086	11	10	96.2902	0.0300192	0.0388531	1.42073	0.696712	Condition 1	Condition 2	21170.9	PEBP1_HUMAN Phosphatidylethanolamine-binding protein 1 OS=Homo sapiens OX=9606 GN=PEBP1 PE=1 SV=3	11679.1	11078.8	14755.2	9460.71	7839.02	9104.4
P23588	3	2	18.4522	0.0304046	0.0392213	1.92805	0.693338	Condition 1	Condition 2	69208.3	IF4B_HUMAN Eukaryotic translation initiation factor 4B OS=Homo sapiens OX=9606 GN=EIF4B PE=1 SV=2	1211.39	1730.4	2233.95	784.451	1013.32	886.669
O14828	5	5	21.8019	0.0304619	0.0392213	1.15943	0.692839	Condition 1	Condition 2	38686.2	SCAM3_HUMAN Secretory carrier-associated membrane protein 3 OS=Homo sapiens OX=9606 GN=SCAMP3 PE=1 SV=3	1222.34	1228.46	1104.36	1022.39	1072.54	971.373
Q13177;O75914;Q13153	6	5	35.9184	0.0308745	0.0395522	1.69519	0.689269	Condition 1	Condition 2	58327.9	PAK2_HUMAN Serine/threonine-protein kinase PAK 2 OS=Homo sapiens OX=9606 GN=PAK2 PE=1 SV=3	2635.74	3156.43	3843.3	2213.13	1480.86	1990
P12955	1	1	5.4413	0.0308785	0.0395522	12.2948	0.689234	Condition 1	Condition 2	55346.7	PEPD_HUMAN Xaa-Pro dipeptidase OS=Homo sapiens OX=9606 GN=PEPD PE=1 SV=3	208.377	203.47	230.506	13.7016	37.3162	1.22807
P41226	4	3	21.0763	0.030986	0.0395876	3.11505	0.68831	Condition 1	Condition 2	112664	UBA7_HUMAN Ubiquitin-like modifier-activating enzyme 7 OS=Homo sapiens OX=9606 GN=UBA7 PE=1 SV=2	1635.67	4003.05	2788.92	669.034	1343.96	692.468
P0C0S5;Q71UI9	4	1	42.8965	0.0312654	0.0398418	1.32489	0.68592	Condition 2	Condition 1	13552.8	H2AZ_HUMAN Histone H2A.Z OS=Homo sapiens OX=9606 GN=H2AZ1 PE=1 SV=2	14705.9	14137.4	12927.9	15872.7	18919.7	20549.7
P12532;P17540	8	8	58.7156	0.0316099	0.0401775	2.66542	0.682995	Condition 1	Condition 2	47436	KCRU_HUMAN Creatine kinase U-type_ mitochondrial OS=Homo sapiens OX=9606 GN=CKMT1A PE=1 SV=1	3773.36	3684.45	3814.67	2458.71	869.832	900.613
Q14318	7	4	44.1637	0.0318095	0.040328	1.61491	0.681312	Condition 1	Condition 2	45018	FKBP8_HUMAN Peptidyl-prolyl cis-trans isomerase FKBP8 OS=Homo sapiens OX=9606 GN=FKBP8 PE=1 SV=2	3109.54	2538.17	2396.05	2113.17	1436.06	1431.71
P35052	2	1	10.6293	0.031967	0.0404242	1.89381	0.67999	Condition 1	Condition 2	62763.8	GPC1_HUMAN Glypican-1 OS=Homo sapiens OX=9606 GN=GPC1 PE=1 SV=2	1428.23	1229.12	900.326	705.096	713.465	460.017
P62714;P67775;P60510	9	7	62.6155	0.032608	0.0409747	1.55202	0.674663	Condition 1	Condition 2	36145.4	PP2AB_HUMAN Serine/threonine-protein phosphatase 2A catalytic subunit beta isoform OS=Homo sapiens OX=9606 GN=PPP2CB PE=1 SV=1	3934.14	3806.22	3693.03	2981.74	1841.64	2543.41
Q8NFH4	3	3	16.0007	0.0326676	0.0409747	1.68439	0.674172	Condition 1	Condition 2	37163.9	NUP37_HUMAN Nucleoporin Nup37 OS=Homo sapiens OX=9606 GN=NUP37 PE=1 SV=1	226.293	209.175	204.336	164.932	92.0936	122.818
P36952	3	2	16.6666	0.0326811	0.0409747	24.0844	0.674061	Condition 2	Condition 1	42556.6	SPB5_HUMAN Serpin B5 OS=Homo sapiens OX=9606 GN=SERPINB5 PE=1 SV=2	175.947	140.067	157.678	484.142	8159.31	2765.12
P20290	5	5	30.2004	0.0327423	0.0409747	3.16777	0.673558	Condition 1	Condition 2	22225	BTF3_HUMAN Transcription factor BTF3 OS=Homo sapiens OX=9606 GN=BTF3 PE=1 SV=1	1633.02	1553.92	2185.39	1011.39	416.952	267.596
Q96PU8	2	2	11.4457	0.0328587	0.0409747	2.10353	0.672603	Condition 2	Condition 1	37784.8	QKI_HUMAN Protein quaking OS=Homo sapiens OX=9606 GN=QKI PE=1 SV=1	2524.36	2470.63	2735.26	5238	7481.94	3540.83
P33993	11	9	58.106	0.0329397	0.0409747	1.59878	0.671939	Condition 1	Condition 2	81935.4	MCM7_HUMAN DNA replication licensing factor MCM7 OS=Homo sapiens OX=9606 GN=MCM7 PE=1 SV=4	3982.22	4239.09	5263.08	2956.48	2185.26	3292.43
P54725	2	1	10.2178	0.0330574	0.0409747	10.9637	0.670979	Condition 1	Condition 2	39666.3	RD23A_HUMAN UV excision repair protein RAD23 homolog A OS=Homo sapiens OX=9606 GN=RAD23A PE=1 SV=1	256.178	513.564	415.46	98.7021	6.21133	3.18941
Q9BXV9	2	1	10.2624	0.0331068	0.0409747	4.72351	0.670576	Condition 1	Condition 2	10915.8	GON7_HUMAN EKC/KEOPS complex subunit GON7 OS=Homo sapiens OX=9606 GN=GON7 PE=1 SV=2	132.205	257.336	434.638	102.832	34.5039	37.1488
P19404	2	1	12.3037	0.0331462	0.0409747	4.00117	0.670255	Condition 1	Condition 2	27676.7	NDUV2_HUMAN NADH dehydrogenase [ubiquinone] flavoprotein 2_ mitochondrial OS=Homo sapiens OX=9606 GN=NDUFV2 PE=1 SV=2	562.609	948.576	1739.43	425.846	215.935	170.634
Q11201	3	2	14.9151	0.0332828	0.0409852	3.35523	0.669146	Condition 1	Condition 2	39417.3	SIA4A_HUMAN CMP-N-acetylneuraminate-beta-galactosamide-alpha-2_3-sialyltransferase 1 OS=Homo sapiens OX=9606 GN=ST3GAL1 PE=2 SV=1	545.992	661.997	664.686	358.037	85.2468	114.851
P13639	49	39	485.489	0.0334391	0.0409852	3.37704	0.667881	Condition 1	Condition 2	96307.8	EF2_HUMAN Elongation factor 2 OS=Homo sapiens OX=9606 GN=EEF2 PE=1 SV=4	39512.5	40792.8	38284.5	22764.9	5192.54	7159.04
Q9Y276	1	1	10.796	0.0334604	0.0409852	11.1226	0.667709	Condition 2	Condition 1	47705.4	BCS1_HUMAN Mitochondrial chaperone BCS1 OS=Homo sapiens OX=9606 GN=BCS1L PE=1 SV=1	2353.54	2159.02	1967.2	50786	15685.7	5600.02
Q9Y230	19	16	121.043	0.0334855	0.0409852	1.19577	0.667506	Condition 2	Condition 1	51327.8	RUVB2_HUMAN RuvB-like 2 OS=Homo sapiens OX=9606 GN=RUVBL2 PE=1 SV=3	3675.37	3316.19	3339.99	4001.83	3865.69	4486.68
P06576	29	28	349.579	0.0336805	0.0411224	2.38575	0.665937	Condition 1	Condition 2	56560	ATPB_HUMAN ATP synthase subunit beta_ mitochondrial OS=Homo sapiens OX=9606 GN=ATP5F1B PE=1 SV=3	34430.9	39855	39267.9	25697.9	9421.92	12476.9
Q9H4M9	4	2	20.4886	0.0338461	0.0411649	1.8621	0.66461	Condition 1	Condition 2	60684	EHD1_HUMAN EH domain-containing protein 1 OS=Homo sapiens OX=9606 GN=EHD1 PE=1 SV=2	684.479	577.094	455.773	410.405	240.215	271.643
Q8WWF8	2	1	10.6928	0.0338814	0.0411649	6.51806	0.664328	Condition 2	Condition 1	24285.7	CAPSL_HUMAN Calcyphosin-like protein OS=Homo sapiens OX=9606 GN=CAPSL PE=2 SV=4	796.447	757.324	728.618	5128.3	8295.96	1452.48
Q9P0J0	1	1	6.483	0.0340441	0.0411847	8.01334	0.66303	Condition 1	Condition 2	16698.4	NDUAD_HUMAN NADH dehydrogenase [ubiquinone] 1 alpha subcomplex subunit 13 OS=Homo sapiens OX=9606 GN=NDUFA13 PE=1 SV=3	2646.74	2750.09	2620.35	891.772	60.9348	47.772
Q9Y277	6	5	37.5005	0.0340996	0.0411847	1.42452	0.662589	Condition 2	Condition 1	31000.9	VDAC3_HUMAN Voltage-dependent anion-selective channel protein 3 OS=Homo sapiens OX=9606 GN=VDAC3 PE=1 SV=1	3321.15	2650	2648.6	4784.14	3674.88	3819.98
O15511	1	1	6.2643	0.0342565	0.0411847	2.7023	0.661345	Condition 2	Condition 1	16377.5	ARPC5_HUMAN Actin-related protein 2/3 complex subunit 5 OS=Homo sapiens OX=9606 GN=ARPC5 PE=1 SV=3	557.76	518.093	567.696	2181.94	1452.13	807.285
P16403	7	1	76.2154	0.0343131	0.0411847	1.33818	0.660896	Condition 1	Condition 2	21364.8	H12_HUMAN Histone H1.2 OS=Homo sapiens OX=9606 GN=H1-2 PE=1 SV=2	8387.63	9412.72	8229.42	6161.18	7574.01	5716.46
P10412;P16402;P22492;Q02539	8	2	83.6638	0.0343131	0.0411847	1.33818	0.660896	Condition 1	Condition 2	21865.3	H14_HUMAN Histone H1.4 OS=Homo sapiens OX=9606 GN=H1-4 PE=1 SV=2	34898.6	39163.7	34240.3	25635	31513.4	23784.6
P55854;Q6EEV6	2	1	13.0724	0.0344692	0.0411898	2.2585	0.659665	Condition 1	Condition 2	11694.1	SUMO3_HUMAN Small ubiquitin-related modifier 3 OS=Homo sapiens OX=9606 GN=SUMO3 PE=1 SV=2	396.923	483.449	604.915	190.756	325.76	141.126
O00264;O15173	5	4	33.1443	0.0345694	0.0411898	1.33866	0.658877	Condition 2	Condition 1	21785.2	PGRC1_HUMAN Membrane-associated progesterone receptor component 1 OS=Homo sapiens OX=9606 GN=PGRMC1 PE=1 SV=3	3524.45	3265.21	2828.78	4307.87	3794.17	4773.76
Q12874	8	7	42.1932	0.034707	0.0411898	1.42318	0.657797	Condition 1	Condition 2	59191.2	SF3A3_HUMAN Splicing factor 3A subunit 3 OS=Homo sapiens OX=9606 GN=SF3A3 PE=1 SV=1	1595.81	1396.02	1296.45	1189.72	969.064	854.372
Q08J23	16	15	100.641	0.0347276	0.0411898	3.01025	0.657636	Condition 1	Condition 2	87269.3	NSUN2_HUMAN RNA cytosine C(5)-methyltransferase NSUN2 OS=Homo sapiens OX=9606 GN=NSUN2 PE=1 SV=2	5240.37	3764.12	3602.64	2394.92	1127.57	665.581
P25205	12	10	64.8992	0.0347328	0.0411898	1.32316	0.657595	Condition 1	Condition 2	91608.3	MCM3_HUMAN DNA replication licensing factor MCM3 OS=Homo sapiens OX=9606 GN=MCM3 PE=1 SV=3	1516.78	1318.61	1259.09	1046.68	901.596	1146.21
P55769	5	5	44.6021	0.0353487	0.0418201	1.40429	0.652811	Condition 2	Condition 1	14401.7	NH2L1_HUMAN NHP2-like protein 1 OS=Homo sapiens OX=9606 GN=SNU13 PE=1 SV=3	3533.29	3093.44	3651.12	4157.08	4571.14	5704.89
P07196	4	1	24.7631	0.0357567	0.042154	1.63677	0.649681	Condition 2	Condition 1	61573.7	NFL_HUMAN Neurofilament light polypeptide OS=Homo sapiens OX=9606 GN=NEFL PE=1 SV=3	273.409	226.014	259.567	326.041	387.089	529.16
Q8NEE6	2	1	11.0828	0.035801	0.042154	20.312	0.649343	Condition 2	Condition 1	85805.6	DRC6_HUMAN Dynein regulatory complex subunit 6 OS=Homo sapiens OX=9606 GN=FBXL13 PE=2 SV=3	17.831	40.4328	28.0276	1437.78	121.027	193.939
Q13554	2	1	10.2912	0.0360079	0.0422971	8.02822	0.647769	Condition 1	Condition 2	73590.3	KCC2B_HUMAN Calcium/calmodulin-dependent protein kinase type II subunit beta OS=Homo sapiens OX=9606 GN=CAMK2B PE=1 SV=3	130.295	112.435	46.5598	24.7417	2.07053	9.22187
P49588	21	19	135.978	0.0364848	0.042756	1.79409	0.644171	Condition 2	Condition 1	107552	SYAC_HUMAN Alanine--tRNA ligase_ cytoplasmic OS=Homo sapiens OX=9606 GN=AARS1 PE=1 SV=2	2786.17	2675.49	2591.42	6315.19	4720.92	3411.88
Q7L9L4;Q9H8S9	2	2	11.3509	0.036803	0.0429657	1.52184	0.641792	Condition 1	Condition 2	25262	MOB1B_HUMAN MOB kinase activator 1B OS=Homo sapiens OX=9606 GN=MOB1B PE=1 SV=3	955.906	851.456	872.662	757.968	505.731	497.345
Q16836	8	7	68.7569	0.0368371	0.0429657	2.73744	0.641539	Condition 1	Condition 2	34350.6	HCDH_HUMAN Hydroxyacyl-coenzyme A dehydrogenase_ mitochondrial OS=Homo sapiens OX=9606 GN=HADH PE=1 SV=3	5635.14	6326.04	6048.46	2639.73	2984.82	954.462
Q9Y2B0	4	4	34.4493	0.0371906	0.0432453	1.38239	0.638919	Condition 2	Condition 1	20994.4	CNPY2_HUMAN Protein canopy homolog 2 OS=Homo sapiens OX=9606 GN=CNPY2 PE=1 SV=1	1988.43	2160.81	2843.12	3252.66	3122.76	3290.75
Q9Y3Q8	2	1	7.9626	0.0372513	0.0432453	31.4582	0.638472	Condition 1	Condition 2	41083.1	T22D4_HUMAN TSC22 domain family protein 4 OS=Homo sapiens OX=9606 GN=TSC22D4 PE=1 SV=2	10.5526	117.992	128.381	0.397201	0	7.76999
Q13126	8	6	64.4571	0.0373791	0.0432923	2.36077	0.637532	Condition 1	Condition 2	31749.3	MTAP_HUMAN S-methyl-5'-thioadenosine phosphorylase OS=Homo sapiens OX=9606 GN=MTAP PE=1 SV=2	2459.36	2503.93	2630.04	1803.19	676.302	736.959
Q9BQ39	6	4	32.6843	0.0380054	0.0439151	1.2072	0.632965	Condition 2	Condition 1	83135.4	DDX50_HUMAN ATP-dependent RNA helicase DDX50 OS=Homo sapiens OX=9606 GN=DDX50 PE=1 SV=1	1484.67	1404.1	1352.15	1535.41	1849.79	1734.42
P25787	6	6	49.6841	0.0382892	0.0441401	1.25542	0.630918	Condition 1	Condition 2	26012.7	PSA2_HUMAN Proteasome subunit alpha type-2 OS=Homo sapiens OX=9606 GN=PSMA2 PE=1 SV=2	5019.74	4331.49	4391.53	4060.26	3324.68	3561.84
Q5VVY1	1	1	4.94	0.0387698	0.0443206	2.26586	0.627483	Condition 1	Condition 2	32799.6	NTM1B_HUMAN Alpha N-terminal protein methyltransferase 1B OS=Homo sapiens OX=9606 GN=METTL11B PE=1 SV=2	2011.57	3495.64	3801.19	968.097	1340.74	1799.28
Q6P587	2	1	10.0951	0.0389362	0.0443206	4.61269	0.626302	Condition 2	Condition 1	25128.1	FAHD1_HUMAN Acylpyruvase FAHD1_ mitochondrial OS=Homo sapiens OX=9606 GN=FAHD1 PE=1 SV=2	58.7488	62.8082	64.8183	387.884	373.042	98.7641
P54687	2	1	10.4126	0.0390108	0.0443206	4.13405	0.625774	Condition 1	Condition 2	43536.5	BCAT1_HUMAN Branched-chain-amino-acid aminotransferase_ cytosolic OS=Homo sapiens OX=9606 GN=BCAT1 PE=1 SV=3	1125.91	1196	1099.97	516.42	236.261	75.0498
P00491	17	16	145.166	0.0390297	0.0443206	1.57065	0.625641	Condition 2	Condition 1	32346.1	PNPH_HUMAN Purine nucleoside phosphorylase OS=Homo sapiens OX=9606 GN=PNP PE=1 SV=2	5304.43	4191.16	4720.25	7219.34	5902.67	9206.14
Q14240	18	2	148.646	0.0391188	0.0443206	2.34072	0.625011	Condition 1	Condition 2	46630.5	IF4A2_HUMAN Eukaryotic initiation factor 4A-II OS=Homo sapiens OX=9606 GN=EIF4A2 PE=1 SV=2	1439.57	1279.07	1231.8	827.736	290.707	569.26
P60842	28	11	259.491	0.039119	0.0443206	2.34072	0.62501	Condition 1	Condition 2	46382.2	IF4A1_HUMAN Eukaryotic initiation factor 4A-I OS=Homo sapiens OX=9606 GN=EIF4A1 PE=1 SV=1	20625	18325.5	17648.3	11859.2	4165.02	8155.92
Q9NVP1	6	6	31.9113	0.0391574	0.0443206	1.47753	0.624739	Condition 1	Condition 2	75749.1	DDX18_HUMAN ATP-dependent RNA helicase DDX18 OS=Homo sapiens OX=9606 GN=DDX18 PE=1 SV=2	6002.48	6022.01	5937.97	5118.04	3819.5	3219.58
O00743	3	3	15.2811	0.0391938	0.0443206	3.0508	0.624483	Condition 2	Condition 1	35828.6	PPP6_HUMAN Serine/threonine-protein phosphatase 6 catalytic subunit OS=Homo sapiens OX=9606 GN=PPP6C PE=1 SV=1	231.658	185.491	160.567	443.415	981.701	337.379
P62633	3	3	15.2019	0.0392504	0.0443206	3.00689	0.624085	Condition 1	Condition 2	20717.3	CNBP_HUMAN Cellular nucleic acid-binding protein OS=Homo sapiens OX=9606 GN=CNBP PE=1 SV=1	397.299	539.186	471.432	278.155	121.836	68.2384
Q9H5Q4	4	4	19.8754	0.0394003	0.0443887	1.73554	0.623033	Condition 1	Condition 2	45805.2	TFB2M_HUMAN Dimethyladenosine transferase 2_ mitochondrial OS=Homo sapiens OX=9606 GN=TFB2M PE=1 SV=1	484.946	459.401	431.318	313.686	304.495	174.464
Q8WUM0	3	2	14.82	0.0395769	0.0444535	3.52716	0.621798	Condition 1	Condition 2	130006	NU133_HUMAN Nuclear pore complex protein Nup133 OS=Homo sapiens OX=9606 GN=NUP133 PE=1 SV=2	468.853	479.563	388.862	236.927	43.6081	98.603
Q9Y5L4	4	4	27.4666	0.0396372	0.0444535	3.42562	0.621378	Condition 1	Condition 2	10728.2	TIM13_HUMAN Mitochondrial import inner membrane translocase subunit Tim13 OS=Homo sapiens OX=9606 GN=TIMM13 PE=1 SV=1	2737.99	4455.07	4120.19	2151.63	500.488	650.421
Q14738	1	1	4.9073	0.0398148	0.0445519	3.4832	0.620143	Condition 1	Condition 2	70334.1	2A5D_HUMAN Serine/threonine-protein phosphatase 2A 56 kDa regulatory subunit delta isoform OS=Homo sapiens OX=9606 GN=PPP2R5D PE=1 SV=1	141.712	124.579	92.0714	14.7873	68.6389	19.4571
Q9NR45	6	3	42.6285	0.0400642	0.04473	1.93742	0.618417	Condition 1	Condition 2	40763.8	SIAS_HUMAN Sialic acid synthase OS=Homo sapiens OX=9606 GN=NANS PE=1 SV=2	1627.64	1693.1	1709.61	1316.88	643.899	635.645
P52888	3	2	14.8485	0.0405092	0.044834	2.30456	0.615362	Condition 1	Condition 2	79752.4	THOP1_HUMAN Thimet oligopeptidase OS=Homo sapiens OX=9606 GN=THOP1 PE=1 SV=2	273.615	319.351	301.755	186.149	135.544	66.5458
P62851	6	5	48.4055	0.0405405	0.044834	1.17457	0.615149	Condition 1	Condition 2	13799.2	RS25_HUMAN 40S ribosomal protein S25 OS=Homo sapiens OX=9606 GN=RPS25 PE=1 SV=1	11334.1	9788.36	9706.39	8676.07	8533.72	9037.19
O15397	3	2	17.0205	0.0406271	0.044834	2.49495	0.614558	Condition 1	Condition 2	121022	IPO8_HUMAN Importin-8 OS=Homo sapiens OX=9606 GN=IPO8 PE=1 SV=2	1974.71	2262.18	1904.49	957.728	1120.45	383.344
O75534	3	3	14.9351	0.0406646	0.044834	1.80816	0.614303	Condition 1	Condition 2	89740.2	CSDE1_HUMAN Cold shock domain-containing protein E1 OS=Homo sapiens OX=9606 GN=CSDE1 PE=1 SV=2	310.605	218.583	232.742	185.79	101.828	133.767
P61247	15	12	128.655	0.0408712	0.044834	1.54845	0.6129	Condition 1	Condition 2	30173.1	RS3A_HUMAN 40S ribosomal protein S3a OS=Homo sapiens OX=9606 GN=RPS3A PE=1 SV=2	17651.9	14881.4	14858.1	11844	11196.3	7565.47
Q6ZMV7	2	2	14.8531	0.0408828	0.044834	2.64369	0.612821	Condition 1	Condition 2	45329.4	LEKR1_HUMAN Leucine-_ glutamate- and lysine-rich protein 1 OS=Homo sapiens OX=9606 GN=LEKR1 PE=2 SV=2	76.2483	151.228	136.183	26.3985	62.5388	48.6198
Q9BSD7	1	1	5.6534	0.0408997	0.044834	3.57163	0.612707	Condition 1	Condition 2	20941.2	NTPCR_HUMAN Cancer-related nucleoside-triphosphatase OS=Homo sapiens OX=9606 GN=NTPCR PE=1 SV=1	136.764	194.048	212.34	104.367	23.7105	23.9965
Q9GZN8	2	1	16.2741	0.0409137	0.044834	2.73794	0.612612	Condition 1	Condition 2	19519.1	CT027_HUMAN UPF0687 protein C20orf27 OS=Homo sapiens OX=9606 GN=C20orf27 PE=1 SV=3	1220.6	1139.2	1453.87	800.41	374.819	217.666
Q9BYZ2	3	1	33.2444	0.0409977	0.044834	3.31453	0.612044	Condition 1	Condition 2	42399.2	LDH6B_HUMAN L-lactate dehydrogenase A-like 6B OS=Homo sapiens OX=9606 GN=LDHAL6B PE=1 SV=3	39.9342	66.5291	58.0954	32.3398	8.27131	9.03653
Q9H2U2	10	8	80.7256	0.0412457	0.044834	3.16502	0.610374	Condition 1	Condition 2	38433.5	IPYR2_HUMAN Inorganic pyrophosphatase 2_ mitochondrial OS=Homo sapiens OX=9606 GN=PPA2 PE=1 SV=2	3579.54	3973.83	4440.6	2419.73	851.422	518.394
Q04837	7	7	55.0646	0.0412698	0.044834	1.53835	0.610212	Condition 2	Condition 1	17259.7	SSBP_HUMAN Single-stranded DNA-binding protein_ mitochondrial OS=Homo sapiens OX=9606 GN=SSBP1 PE=1 SV=1	2473.75	3018.05	3824.96	4126.9	5415.53	4789.96
Q7Z6J4	2	1	15.4258	0.0412916	0.044834	4.72044	0.610066	Condition 1	Condition 2	75633.8	FGD2_HUMAN FYVE_ RhoGEF and PH domain-containing protein 2 OS=Homo sapiens OX=9606 GN=FGD2 PE=1 SV=1	1999.49	3767.52	895.17	297.284	386.986	727.079
P50914	6	6	45.6689	0.0413675	0.044834	1.30338	0.609557	Condition 1	Condition 2	23545.9	RL14_HUMAN 60S ribosomal protein L14 OS=Homo sapiens OX=9606 GN=RPL14 PE=1 SV=4	12610.6	11043.6	10538	9968.22	8476.9	7788.33
P56134	3	2	22.1547	0.0414236	0.044834	2.21203	0.609181	Condition 1	Condition 2	11031.9	ATPK_HUMAN ATP synthase subunit f_ mitochondrial OS=Homo sapiens OX=9606 GN=ATP5MF PE=1 SV=3	7201.95	6202	5567.2	4576.33	1778.85	2221.18
Q9H9H5	3	1	16.5051	0.0415689	0.0448933	2.24955	0.608211	Condition 1	Condition 2	21175.6	MA6D1_HUMAN MAP6 domain-containing protein 1 OS=Homo sapiens OX=9606 GN=MAP6D1 PE=1 SV=1	1212.25	948.083	863.691	572.187	241.741	530.35
P36873;P62136	10	2	84.7425	0.0418315	0.0450787	2.95827	0.606465	Condition 1	Condition 2	37725.2	PP1G_HUMAN Serine/threonine-protein phosphatase PP1-gamma catalytic subunit OS=Homo sapiens OX=9606 GN=PPP1CC PE=1 SV=1	6909.55	6713.87	7262.31	4580.69	1273.89	1205.54
Q12792	1	1	4.9157	0.0422102	0.0453881	1.7458	0.603966	Condition 2	Condition 1	40453.8	TWF1_HUMAN Twinfilin-1 OS=Homo sapiens OX=9606 GN=TWF1 PE=1 SV=3	172.96	137.106	132.977	232.17	342.808	198.486
P55209	14	11	104.322	0.0424451	0.0455419	1.3029	0.602426	Condition 1	Condition 2	45659.3	NP1L1_HUMAN Nucleosome assembly protein 1-like 1 OS=Homo sapiens OX=9606 GN=NAP1L1 PE=1 SV=1	7466.02	7565.73	9735.01	6441.63	6157.34	6409.94
Q9Y2I6	2	1	10.0102	0.0426337	0.0455571	2.53668	0.601195	Condition 2	Condition 1	157541	NINL_HUMAN Ninein-like protein OS=Homo sapiens OX=9606 GN=NINL PE=1 SV=2	279.121	156.813	214.439	834.01	463.311	352.465
Q00796	9	8	57.9746	0.0426506	0.0455571	1.93695	0.601085	Condition 1	Condition 2	38951.9	DHSO_HUMAN Sorbitol dehydrogenase OS=Homo sapiens OX=9606 GN=SORD PE=1 SV=4	5199.23	5115.36	4845.61	3937.57	2159.1	1730.16
P46783;Q9NQ39	7	6	47.1749	0.042735	0.0455571	2.82588	0.600537	Condition 1	Condition 2	18897.8	RS10_HUMAN 40S ribosomal protein S10 OS=Homo sapiens OX=9606 GN=RPS10 PE=1 SV=1	5958.53	6108.97	6077.36	3274.99	2293.65	852.323
Q8IZH2	9	7	45.2772	0.043084	0.0458306	2.01332	0.598279	Condition 2	Condition 1	195647	XRN1_HUMAN 5'-3' exoribonuclease 1 OS=Homo sapiens OX=9606 GN=XRN1 PE=1 SV=1	866.587	481.795	409.75	1423.82	1148.98	966.873
P19623	11	10	71.4714	0.0434694	0.0461416	1.42702	0.595805	Condition 1	Condition 2	34395	SPEE_HUMAN Spermidine synthase OS=Homo sapiens OX=9606 GN=SRM PE=1 SV=1	2788.88	2370.35	2342.96	2033.76	1826.56	1396.9
P51571	5	5	47.5538	0.0436723	0.0462579	1.18317	0.594512	Condition 2	Condition 1	19169.7	SSRD_HUMAN Translocon-associated protein subunit delta OS=Homo sapiens OX=9606 GN=SSR4 PE=1 SV=1	6935.39	6847.33	7049.25	8879.03	8416.08	7352.59
P56192	8	8	55.2686	0.0438111	0.0463059	2.31702	0.59363	Condition 1	Condition 2	102313	SYMC_HUMAN Methionine--tRNA ligase_ cytoplasmic OS=Homo sapiens OX=9606 GN=MARS1 PE=1 SV=2	1434.73	1198.16	1087.82	792.036	536.621	277.157
Q66LE6	1	1	4.7331	0.0439796	0.0463851	12.1891	0.592563	Condition 1	Condition 2	52612.8	2ABD_HUMAN Serine/threonine-protein phosphatase 2A 55 kDa regulatory subunit B delta isoform OS=Homo sapiens OX=9606 GN=PPP2R2D PE=1 SV=1	202.498	223.937	211.628	52.3471	0	0
Q9Y6M1;O00425	9	6	49.1707	0.0442047	0.0464376	1.89266	0.591144	Condition 1	Condition 2	66235.6	IF2B2_HUMAN Insulin-like growth factor 2 mRNA-binding protein 2 OS=Homo sapiens OX=9606 GN=IGF2BP2 PE=1 SV=2	2383.88	2110.12	2002.43	1713.01	914.058	805.358
O14782	3	3	14.7212	0.0442167	0.0464376	2.47646	0.591068	Condition 1	Condition 2	89654.5	KIF3C_HUMAN Kinesin-like protein KIF3C OS=Homo sapiens OX=9606 GN=KIF3C PE=1 SV=3	412.121	362.388	348.796	252.979	125.214	75.4003
P10606	4	3	24.7851	0.0446779	0.0467161	1.70013	0.588184	Condition 2	Condition 1	13923.8	COX5B_HUMAN Cytochrome c oxidase subunit 5B_ mitochondrial OS=Homo sapiens OX=9606 GN=COX5B PE=1 SV=2	2929	2740.15	3409.9	3668.38	6390.98	5376.17
P53985	4	4	20.6913	0.0447273	0.0467161	1.37389	0.587876	Condition 1	Condition 2	54628.6	MOT1_HUMAN Monocarboxylate transporter 1 OS=Homo sapiens OX=9606 GN=SLC16A1 PE=1 SV=3	1892.83	1688.15	1635.04	1156.8	1538.28	1101.46
O15371	3	3	15.5319	0.0447646	0.0467161	2.27816	0.587645	Condition 1	Condition 2	64600.2	EIF3D_HUMAN Eukaryotic translation initiation factor 3 subunit D OS=Homo sapiens OX=9606 GN=EIF3D PE=1 SV=1	3169.44	2808.13	2667.13	1859.84	643.31	1291.45
O75874	8	6	52.8673	0.0448813	0.0467395	2.90135	0.586921	Condition 1	Condition 2	46944.5	IDHC_HUMAN Isocitrate dehydrogenase [NADP] cytoplasmic OS=Homo sapiens OX=9606 GN=IDH1 PE=1 SV=2	1508.36	1408.69	1328.16	940.688	298.259	224.238
O75694	12	9	61.7425	0.0453068	0.0470756	1.13402	0.584297	Condition 2	Condition 1	156796	NU155_HUMAN Nuclear pore complex protein Nup155 OS=Homo sapiens OX=9606 GN=NUP155 PE=1 SV=1	1512.71	1374.57	1367.77	1595.02	1695.89	1534.42
Q5T1J5;Q9Y6H1	1	1	6.4613	0.045394	0.0470756	3.34842	0.583762	Condition 1	Condition 2	15717.7	CHCH9_HUMAN Putative coiled-coil-helix-coiled-coil-helix domain-containing protein CHCHD2P9_ mitochondrial OS=Homo sapiens OX=9606 GN=CHCHD2P9 PE=5 SV=1	521.082	696.244	866.109	402.24	138.417	81.556
Q9H6S0	3	3	18.653	0.045532	0.0470862	4.57948	0.582918	Condition 1	Condition 2	161674	YTDC2_HUMAN 3'-5' RNA helicase YTHDC2 OS=Homo sapiens OX=9606 GN=YTHDC2 PE=1 SV=2	2926.23	10168.4	11517.4	1341.25	1345.49	2687.68
Q9Y3E5	6	6	49.0467	0.0455942	0.0470862	1.2784	0.582538	Condition 1	Condition 2	19478.7	PTH2_HUMAN Peptidyl-tRNA hydrolase 2_ mitochondrial OS=Homo sapiens OX=9606 GN=PTRH2 PE=1 SV=1	1516.41	1302.21	1254.04	1056.72	948.381	1180.65
P26639;Q8IV50	22	16	133.139	0.0461762	0.0475881	1.33222	0.579009	Condition 1	Condition 2	84347.7	SYTC_HUMAN Threonine--tRNA ligase 1_ cytoplasmic OS=Homo sapiens OX=9606 GN=TARS1 PE=1 SV=3	6303.11	5523.36	5100.77	4244.33	3645.97	4815.72
P16989	8	3	54.4098	0.0463087	0.0476256	3.89976	0.578212	Condition 1	Condition 2	40090	YBOX3_HUMAN Y-box-binding protein 3 OS=Homo sapiens OX=9606 GN=YBX3 PE=1 SV=4	512.888	556.51	772.893	303.349	124.862	44.2011
Q8NBP0	3	2	15.1477	0.0466435	0.0478707	1.75908	0.576207	Condition 1	Condition 2	97668.7	TTC13_HUMAN Tetratricopeptide repeat protein 13 OS=Homo sapiens OX=9606 GN=TTC13 PE=2 SV=3	2310.62	1918.89	1758.85	1544.86	791.752	1067.65
Q12905	12	12	99.735	0.0469398	0.047926	1.28275	0.574445	Condition 2	Condition 1	43290.3	ILF2_HUMAN Interleukin enhancer-binding factor 2 OS=Homo sapiens OX=9606 GN=ILF2 PE=1 SV=2	10462	8111.7	7893.99	11469.9	11033.3	11448.1
P16615	24	12	156.609	0.0470774	0.047926	1.12722	0.573631	Condition 1	Condition 2	116411	AT2A2_HUMAN Sarcoplasmic/endoplasmic reticulum calcium ATPase 2 OS=Homo sapiens OX=9606 GN=ATP2A2 PE=1 SV=1	3174.66	3058.05	3057.31	2926.71	2543.15	2771.66
P49207	2	2	15.3686	0.0470825	0.047926	1.21811	0.573601	Condition 1	Condition 2	13521.1	RL34_HUMAN 60S ribosomal protein L34 OS=Homo sapiens OX=9606 GN=RPL34 PE=1 SV=3	9490.63	7626.7	8069.97	6693.8	7137.4	6846.1
P54709	3	2	16.7624	0.0471289	0.047926	4.08194	0.573326	Condition 1	Condition 2	31854.8	AT1B3_HUMAN Sodium/potassium-transporting ATPase subunit beta-3 OS=Homo sapiens OX=9606 GN=ATP1B3 PE=1 SV=1	691.441	900.063	739.49	398.02	125.525	47.5062
P14314	14	11	91.5288	0.0471867	0.047926	1.54552	0.572986	Condition 2	Condition 1	60395	GLU2B_HUMAN Glucosidase 2 subunit beta OS=Homo sapiens OX=9606 GN=PRKCSH PE=1 SV=2	5056.83	5151.3	6306.91	6686.86	10544.2	8293.27
P29401	28	25	243.532	0.0472775	0.047926	1.93082	0.572451	Condition 1	Condition 2	68562.1	TKT_HUMAN Transketolase OS=Homo sapiens OX=9606 GN=TKT PE=1 SV=3	17409.6	16790.1	16117.1	12140.8	8809.75	5109.3
P49721	7	7	41.9938	0.0477325	0.0482885	1.87906	0.569786	Condition 1	Condition 2	23007.4	PSB2_HUMAN Proteasome subunit beta type-2 OS=Homo sapiens OX=9606 GN=PSMB2 PE=1 SV=1	2531.93	2796.33	2907.66	2221.16	1039.98	1121.86
Q8N163	11	9	59.9024	0.048071	0.0484347	1.63098	0.567819	Condition 1	Condition 2	103529	CCAR2_HUMAN Cell cycle and apoptosis regulator protein 2 OS=Homo sapiens OX=9606 GN=CCAR2 PE=1 SV=2	864.385	936.763	1043.7	710.237	400.953	633.065
Q92621	5	3	27.1196	0.0480724	0.0484347	1.40685	0.567811	Condition 2	Condition 1	230317	NU205_HUMAN Nuclear pore complex protein Nup205 OS=Homo sapiens OX=9606 GN=NUP205 PE=1 SV=3	1821.63	1736.71	1915.12	2048.17	2633.33	3018.85
Q9Y678	10	10	55.0921	0.0482572	0.0485222	3.19496	0.566744	Condition 1	Condition 2	99030.1	COPG1_HUMAN Coatomer subunit gamma-1 OS=Homo sapiens OX=9606 GN=COPG1 PE=1 SV=1	761.615	882.847	755.047	468.738	196.787	85.5063
O94903	2	2	12.2866	0.0485997	0.0487292	1.30224	0.564776	Condition 1	Condition 2	30629.1	PLPHP_HUMAN Pyridoxal phosphate homeostasis protein OS=Homo sapiens OX=9606 GN=PLPBP PE=1 SV=1	1849.96	1940.95	2184.69	1320.24	1514.97	1753.5
P42704	58	48	446.537	0.0486604	0.0487292	1.19463	0.564429	Condition 1	Condition 2	159103	LPPRC_HUMAN Leucine-rich PPR motif-containing protein_ mitochondrial OS=Homo sapiens OX=9606 GN=LRPPRC PE=1 SV=3	8201.43	7113.29	7038.12	6439.32	6514.32	5757.45
Q8WXX5	6	5	45.5497	0.048758	0.0487292	2.06314	0.563871	Condition 1	Condition 2	30080.9	DNJC9_HUMAN DnaJ homolog subfamily C member 9 OS=Homo sapiens OX=9606 GN=DNAJC9 PE=1 SV=1	1552.01	1453.15	1783.89	1177.05	694.631	449.561
Q14739	3	3	16.797	0.048889	0.0487618	1.62489	0.563125	Condition 1	Condition 2	71102.5	LBR_HUMAN Delta(14)-sterol reductase LBR OS=Homo sapiens OX=9606 GN=LBR PE=1 SV=2	1115.88	1121.32	943.109	547.195	515.38	894.665
P62333	6	5	32.3871	0.0490204	0.0487948	1.78823	0.562378	Condition 1	Condition 2	44458.2	PRS10_HUMAN 26S proteasome regulatory subunit 10B OS=Homo sapiens OX=9606 GN=PSMC6 PE=1 SV=1	746.697	897.872	937.179	646.034	484.262	313.452
Q92769	8	3	55.6298	0.0491611	0.0488367	1.34554	0.561581	Condition 1	Condition 2	55934.6	HDAC2_HUMAN Histone deacetylase 2 OS=Homo sapiens OX=9606 GN=HDAC2 PE=1 SV=2	2535.8	2056.39	2061.89	1558.34	1467.6	1919.35
O95757	15	9	106.744	0.0494591	0.0490345	1.26365	0.5599	Condition 2	Condition 1	95539.2	HS74L_HUMAN Heat shock 70 kDa protein 4L OS=Homo sapiens OX=9606 GN=HSPA4L PE=1 SV=3	2210.75	2092.62	2030.24	2765.22	2958.85	2279.44
Q15542	2	1	14.9987	0.0497743	0.0492097	146.567	0.558133	Condition 2	Condition 1	87343.6	TAF5_HUMAN Transcription initiation factor TFIID subunit 5 OS=Homo sapiens OX=9606 GN=TAF5 PE=1 SV=3	26.2149	49.1015	13.7047	122.135	1127.48	11797.9
P55072	24	22	221.309	0.049911	0.0492097	1.30484	0.557371	Condition 1	Condition 2	90006.3	TERA_HUMAN Transitional endoplasmic reticulum ATPase OS=Homo sapiens OX=9606 GN=VCP PE=1 SV=4	7980.53	8454.42	9206.66	7563.29	6525.85	5562.03
Q9H9L7	2	2	15.3207	0.0502543	0.0492097	3.01283	0.555465	Condition 2	Condition 1	22094.9	AKIR1_HUMAN Akirin-1 OS=Homo sapiens OX=9606 GN=AKIRIN1 PE=1 SV=1	172.79	172.017	227.406	992.096	317.812	414.077
O75964	3	3	17.8907	0.0502724	0.0492097	1.35562	0.555365	Condition 1	Condition 2	11428.5	ATP5L_HUMAN ATP synthase subunit g_ mitochondrial OS=Homo sapiens OX=9606 GN=ATP5MG PE=1 SV=3	7647.97	5990.8	5681.06	4955.23	5068.19	4228.2
P13797	24	16	183.66	0.0503333	0.0492097	1.36712	0.555028	Condition 2	Condition 1	71324.4	PLST_HUMAN Plastin-3 OS=Homo sapiens OX=9606 GN=PLS3 PE=1 SV=4	5044.98	4188.63	4029.11	5069.95	6243.86	6817.99
Q7Z4Q2	1	1	5.5845	0.050427	0.0492097	4.20023	0.554511	Condition 1	Condition 2	75837.5	HEAT3_HUMAN HEAT repeat-containing protein 3 OS=Homo sapiens OX=9606 GN=HEATR3 PE=1 SV=2	476.774	465.391	343.992	242.364	27.0992	36.748
O75663	1	1	5.7593	0.0505816	0.0492097	3.29271	0.55366	Condition 1	Condition 2	31672.2	TIPRL_HUMAN TIP41-like protein OS=Homo sapiens OX=9606 GN=TIPRL PE=1 SV=2	2051.57	1650.17	1872.61	951.049	173.335	568.555
P50579	3	2	15.5724	0.0506463	0.0492097	2.22452	0.553305	Condition 1	Condition 2	53747.1	MAP2_HUMAN Methionine aminopeptidase 2 OS=Homo sapiens OX=9606 GN=METAP2 PE=1 SV=1	438.132	468.331	416.543	327.656	107.35	159.733
P13637	17	1	111.415	0.0506623	0.0492097	1.66811	0.553217	Condition 1	Condition 2	113174	AT1A3_HUMAN Sodium/potassium-transporting ATPase subunit alpha-3 OS=Homo sapiens OX=9606 GN=ATP1A3 PE=1 SV=3	180.024	150.506	156.197	121.536	105.113	65.1337
Q15427	1	1	5.7308	0.0507882	0.0492097	3.51494	0.552528	Condition 1	Condition 2	44442.9	SF3B4_HUMAN Splicing factor 3B subunit 4 OS=Homo sapiens OX=9606 GN=SF3B4 PE=1 SV=1	1837.92	3703.24	4198.76	1804.98	490.06	475.97
P61604	9	7	87.4804	0.0508707	0.0492097	1.40871	0.552076	Condition 2	Condition 1	10931.7	CH10_HUMAN 10 kDa heat shock protein_ mitochondrial OS=Homo sapiens OX=9606 GN=HSPE1 PE=1 SV=2	20820.3	25576	30315.3	32409	35113.6	40542
P09525	7	4	41.1072	0.0509001	0.0492097	1.48045	0.551916	Condition 2	Condition 1	36110.9	ANXA4_HUMAN Annexin A4 OS=Homo sapiens OX=9606 GN=ANXA4 PE=1 SV=4	1582.47	1823.8	1671.54	1934.92	3026.33	2556.19
Q06203	4	2	20.6939	0.0509264	0.0492097	1.78998	0.551772	Condition 1	Condition 2	58197.4	PUR1_HUMAN Amidophosphoribosyltransferase OS=Homo sapiens OX=9606 GN=PPAT PE=1 SV=1	402.269	354.302	349.787	127.736	221.886	268.461
P47972	5	1	24.0894	0.0511171	0.0492979	92.9534	0.550734	Condition 2	Condition 1	47440.8	NPTX2_HUMAN Neuronal pentraxin-2 OS=Homo sapiens OX=9606 GN=NPTX2 PE=1 SV=2	28.1736	56.978	51.4257	11977.6	349.721	367.999
Q8IY81	4	4	24.0212	0.0514771	0.0495154	1.31645	0.548784	Condition 1	Condition 2	96957.8	SPB1_HUMAN pre-rRNA 2'-O-ribose RNA methyltransferase FTSJ3 OS=Homo sapiens OX=9606 GN=FTSJ3 PE=1 SV=2	1443.94	1513.36	1481.61	1307.13	1146.02	918.724
Q8TF05	1	1	4.6103	0.0515423	0.0495154	3.91537	0.548432	Condition 1	Condition 2	108430	PP4R1_HUMAN Serine/threonine-protein phosphatase 4 regulatory subunit 1 OS=Homo sapiens OX=9606 GN=PPP4R1 PE=1 SV=1	152.877	151.698	133.047	74.4619	28.5524	8.75616
P07205	12	4	112.516	0.0517318	0.0496012	1.79406	0.547413	Condition 1	Condition 2	45195.4	PGK2_HUMAN Phosphoglycerate kinase 2 OS=Homo sapiens OX=9606 GN=PGK2 PE=1 SV=3	922.916	933.029	893.346	765.226	407.378	359.834
P35998	9	8	53.1022	0.0520359	0.0497965	2.03482	0.545786	Condition 1	Condition 2	49033.1	PRS7_HUMAN 26S proteasome regulatory subunit 7 OS=Homo sapiens OX=9606 GN=PSMC2 PE=1 SV=3	2036.28	1863.02	1929.61	1491.37	551.82	821.395
P50991	25	21	239.201	0.0523955	0.050044	1.63159	0.543873	Condition 1	Condition 2	58437.6	TCPD_HUMAN T-complex protein 1 subunit delta OS=Homo sapiens OX=9606 GN=CCT4 PE=1 SV=4	11962.6	11235	10578.2	9410.67	6374.34	4916.19
Q9UHX1	7	4	40.2329	0.0532085	0.0507228	3.30048	0.539601	Condition 1	Condition 2	60046.7	PUF60_HUMAN Poly(U)-binding-splicing factor PUF60 OS=Homo sapiens OX=9606 GN=PUF60 PE=1 SV=1	2000.78	1733.06	1608.38	1035.8	418.36	164.458
Q9NQT5	1	1	10.42	0.0536034	0.0510012	1.81913	0.537551	Condition 1	Condition 2	30028.4	EXOS3_HUMAN Exosome complex component RRP40 OS=Homo sapiens OX=9606 GN=EXOSC3 PE=1 SV=3	15290	15387.6	14336.2	12271.2	7081.5	5391.99
Q16881	13	9	87.6921	0.0540481	0.0513033	1.71251	0.535261	Condition 1	Condition 2	71725.6	TRXR1_HUMAN Thioredoxin reductase 1_ cytoplasmic OS=Homo sapiens OX=9606 GN=TXNRD1 PE=1 SV=3	2875.6	3066.04	2795.25	2253.74	1089.87	1758.19
Q9BXW7	5	4	37.3219	0.054128	0.0513033	1.83702	0.534852	Condition 1	Condition 2	46777.8	HDHD5_HUMAN Haloacid dehalogenase-like hydrolase domain-containing 5 OS=Homo sapiens OX=9606 GN=HDHD5 PE=1 SV=1	2426.14	2427.89	2290.5	1803.77	1309.19	776.224
P04843	16	15	106.71	0.0545513	0.0516059	1.2285	0.532694	Condition 1	Condition 2	68683.6	RPN1_HUMAN Dolichyl-diphosphooligosaccharide--protein glycosyltransferase subunit 1 OS=Homo sapiens OX=9606 GN=RPN1 PE=1 SV=1	5742.63	5636.37	5437.73	5285.08	4140.1	4263.62
Q9H0C2	5	2	32.8466	0.0546611	0.0516113	1.95922	0.532137	Condition 2	Condition 1	35307.1	ADT4_HUMAN ADP/ATP translocase 4 OS=Homo sapiens OX=9606 GN=SLC25A31 PE=1 SV=1	4619.76	3720.31	3120.35	10722.6	5334.2	6396.74
Q8TED0	2	2	9.4959	0.0549206	0.0517577	3.97753	0.530826	Condition 1	Condition 2	58757.5	UTP15_HUMAN U3 small nucleolar RNA-associated protein 15 homolog OS=Homo sapiens OX=9606 GN=UTP15 PE=1 SV=3	60.3751	69.7582	54.9287	35.3098	3.45338	7.76372
P10644	7	5	42.2032	0.055061	0.0517915	1.26021	0.530119	Condition 2	Condition 1	43209.9	KAP0_HUMAN cAMP-dependent protein kinase type I-alpha regulatory subunit OS=Homo sapiens OX=9606 GN=PRKAR1A PE=1 SV=1	841.385	795.641	809.136	867.555	1084.79	1130.33
Q13435	10	8	52.3296	0.0553637	0.0519777	1.68683	0.528601	Condition 1	Condition 2	100342	SF3B2_HUMAN Splicing factor 3B subunit 2 OS=Homo sapiens OX=9606 GN=SF3B2 PE=1 SV=2	1743.91	1816.59	2249.08	1556.89	804.643	1082.54
Q02218	15	12	84.0505	0.0561106	0.0525081	1.65381	0.524896	Condition 1	Condition 2	117133	ODO1_HUMAN 2-oxoglutarate dehydrogenase_ mitochondrial OS=Homo sapiens OX=9606 GN=OGDH PE=1 SV=3	2217.97	2517.15	2389.46	1503.89	946.561	1857.52
P37802	17	15	157.475	0.056155	0.0525081	1.78367	0.524677	Condition 1	Condition 2	22562.6	TAGL2_HUMAN Transgelin-2 OS=Homo sapiens OX=9606 GN=TAGLN2 PE=1 SV=3	26232.4	26457.3	31841.4	22937.3	10574.8	13879.6
P67809;Q9Y2T7	8	4	69.8974	0.0562465	0.0525081	1.90276	0.524227	Condition 1	Condition 2	35924.2	YBOX1_HUMAN Y-box-binding protein 1 OS=Homo sapiens OX=9606 GN=YBX1 PE=1 SV=3	9014.05	9552	12427.1	5712.41	7309.03	3267.06
O75818	1	1	5.6048	0.0564369	0.0525316	2.14971	0.523294	Condition 1	Condition 2	42461.3	RPP40_HUMAN Ribonuclease P protein subunit p40 OS=Homo sapiens OX=9606 GN=RPP40 PE=1 SV=3	162.956	202.699	243.822	78.9878	54.8211	149.707
Q9P258	14	12	88.8014	0.0566347	0.0525316	1.94147	0.522327	Condition 1	Condition 2	56826	RCC2_HUMAN Protein RCC2 OS=Homo sapiens OX=9606 GN=RCC2 PE=1 SV=2	1887.13	1762.09	1733.05	1067.09	501.788	1203.38
P18085	7	4	51.3074	0.0567424	0.0525316	1.60866	0.521803	Condition 2	Condition 1	20624.9	ARF4_HUMAN ADP-ribosylation factor 4 OS=Homo sapiens OX=9606 GN=ARF4 PE=1 SV=3	2178.85	1642.56	1575.3	2219.26	3640.28	2821.95
Q9HB71	6	6	39.5591	0.0568186	0.0525316	1.33626	0.521432	Condition 1	Condition 2	26324	CYBP_HUMAN Calcyclin-binding protein OS=Homo sapiens OX=9606 GN=CACYBP PE=1 SV=2	3033.07	2876.48	3177.73	2077.86	2779.86	1942.82
Q9H0S4	3	3	17.0717	0.0569337	0.0525316	2.23846	0.520873	Condition 1	Condition 2	50931.8	DDX47_HUMAN Probable ATP-dependent RNA helicase DDX47 OS=Homo sapiens OX=9606 GN=DDX47 PE=1 SV=1	399.411	399.797	297.889	273.536	126.383	90.1944
P61758	7	6	47.8054	0.0571747	0.0525316	1.38309	0.519708	Condition 1	Condition 2	22797	PFD3_HUMAN Prefoldin subunit 3 OS=Homo sapiens OX=9606 GN=VBP1 PE=1 SV=4	4169.6	3962.47	4950.2	3398.51	2530.95	3529.27
H3BPF8	2	1	11.8007	0.0574202	0.0525316	1.7054	0.518525	Condition 2	Condition 1	70873.3	GOG8S_HUMAN Golgin subfamily A member 8S OS=Homo sapiens OX=9606 GN=GOLGA8S PE=3 SV=1	38.3518	36.7508	34.4128	53.7961	86.333	46.6385
O15131;O60684;P52294	3	2	15.518	0.057576	0.0525316	1.80603	0.517778	Condition 1	Condition 2	61090.4	IMA6_HUMAN Importin subunit alpha-6 OS=Homo sapiens OX=9606 GN=KPNA5 PE=1 SV=2	627.336	707.736	677.95	566.972	259.453	288.188
Q15363	3	2	15.3612	0.0576636	0.0525316	1.57809	0.517358	Condition 2	Condition 1	22875.3	TMED2_HUMAN Transmembrane emp24 domain-containing protein 2 OS=Homo sapiens OX=9606 GN=TMED2 PE=1 SV=1	833.151	725.993	752.169	1197.7	1553.43	896.333
P46940	4	3	27.1039	0.057721	0.0525316	1.69162	0.517084	Condition 1	Condition 2	189880	IQGA1_HUMAN Ras GTPase-activating-like protein IQGAP1 OS=Homo sapiens OX=9606 GN=IQGAP1 PE=1 SV=1	375.592	410.581	395.086	338.979	167.37	191.95
Q3ZCQ8	4	2	21.4506	0.0577221	0.0525316	2.02576	0.517079	Condition 1	Condition 2	39874.4	TIM50_HUMAN Mitochondrial import inner membrane translocase subunit TIM50 OS=Homo sapiens OX=9606 GN=TIMM50 PE=1 SV=2	744.077	664.38	691.454	567.142	259.035	210.43
Q5VTE0	30	1	309.682	0.0578088	0.0525316	1.92467	0.516665	Condition 1	Condition 2	50527.3	EF1A3_HUMAN Putative elongation factor 1-alpha-like 3 OS=Homo sapiens OX=9606 GN=EEF1A1P5 PE=5 SV=1	7817.82	6965.62	7009.61	5538.72	2158.4	3625.91
P68104	30	2	334.355	0.0578088	0.0525316	1.92467	0.516665	Condition 1	Condition 2	50483.1	EF1A1_HUMAN Elongation factor 1-alpha 1 OS=Homo sapiens OX=9606 GN=EEF1A1 PE=1 SV=1	184198	164119	165155	130499	50854.7	85431
Q7Z7H8	1	1	5.671	0.0578156	0.0525316	10.948	0.516633	Condition 1	Condition 2	29510.7	RM10_HUMAN 39S ribosomal protein L10_ mitochondrial OS=Homo sapiens OX=9606 GN=MRPL10 PE=1 SV=3	171.071	231.539	191.978	44.4584	9.85171	0
P02545	37	32	344.368	0.0578613	0.0525316	1.45924	0.516415	Condition 2	Condition 1	74424.7	LMNA_HUMAN Prelamin-A/C OS=Homo sapiens OX=9606 GN=LMNA PE=1 SV=1	8053.75	9113.77	10563.4	10803.3	16176.8	13486
Q9UI09	5	3	25.5646	0.0581961	0.0526813	1.4041	0.514825	Condition 1	Condition 2	17114.5	NDUAC_HUMAN NADH dehydrogenase [ubiquinone] 1 alpha subcomplex subunit 12 OS=Homo sapiens OX=9606 GN=NDUFA12 PE=1 SV=1	5335.08	4098.01	4024.02	3608.97	3316.93	2658.24
Q16850	7	5	40.7256	0.0584071	0.0526813	1.61946	0.513828	Condition 1	Condition 2	57205.1	CP51A_HUMAN Lanosterol 14-alpha demethylase OS=Homo sapiens OX=9606 GN=CYP51A1 PE=1 SV=3	431.555	362.245	384.242	321.388	167.134	238.906
Q13617	1	1	4.826	0.0585279	0.0526813	1.48722	0.513259	Condition 1	Condition 2	87610.6	CUL2_HUMAN Cullin-2 OS=Homo sapiens OX=9606 GN=CUL2 PE=1 SV=2	394.568	377.391	315.495	311.839	192.442	226.918
O00148	16	5	107.405	0.0585575	0.0526813	1.29477	0.513119	Condition 1	Condition 2	49642.9	DX39A_HUMAN ATP-dependent RNA helicase DDX39A OS=Homo sapiens OX=9606 GN=DDX39A PE=1 SV=2	3052.93	2576.99	2560.79	2387.3	2134.32	1804.39
Q13838	13	3	102.19	0.0585575	0.0526813	1.29477	0.513119	Condition 1	Condition 2	49447.7	DX39B_HUMAN Spliceosome RNA helicase DDX39B OS=Homo sapiens OX=9606 GN=DDX39B PE=1 SV=1	7218.02	6092.76	6054.44	5644.28	5046.15	4266.09
P00505	11	9	75.106	0.0587601	0.0527197	1.40146	0.512169	Condition 2	Condition 1	47916.9	AATM_HUMAN Aspartate aminotransferase_ mitochondrial OS=Homo sapiens OX=9606 GN=GOT2 PE=1 SV=3	5856.99	4466.14	5342.74	5991.78	7576.98	8386.39
P05386	3	2	45.2016	0.0588129	0.0527197	1.85748	0.511921	Condition 1	Condition 2	11628	RLA1_HUMAN 60S acidic ribosomal protein P1 OS=Homo sapiens OX=9606 GN=RPLP1 PE=1 SV=1	4803.79	6153.15	8919.36	3661.19	4382.21	2657.29
Q92688	6	1	47.055	0.0592719	0.0530353	2.12627	0.509782	Condition 2	Condition 1	28958.8	AN32B_HUMAN Acidic leucine-rich nuclear phosphoprotein 32 family member B OS=Homo sapiens OX=9606 GN=ANP32B PE=1 SV=1	3759.96	3662.23	4235.82	9591.34	4612.63	10584.1
Q15120	1	1	5.1703	0.0594179	0.0530701	2.5094	0.509106	Condition 1	Condition 2	47110.1	PDK3_HUMAN [Pyruvate dehydrogenase (acetyl-transferring)] kinase isozyme 3_ mitochondrial OS=Homo sapiens OX=9606 GN=PDK3 PE=1 SV=1	742.459	625.118	578.005	471.383	187.065	116.869
O43432	7	3	37.0795	0.0596797	0.0532081	1.48882	0.507897	Condition 2	Condition 1	177793	IF4G3_HUMAN Eukaryotic translation initiation factor 4 gamma 3 OS=Homo sapiens OX=9606 GN=EIF4G3 PE=1 SV=2	1537.3	1790.85	1633.43	1833.37	2867.47	2686.04
P49773	3	2	25.6741	0.0600044	0.0534015	1.47179	0.506406	Condition 2	Condition 1	13916	HINT1_HUMAN Histidine triad nucleotide-binding protein 1 OS=Homo sapiens OX=9606 GN=HINT1 PE=1 SV=2	2830.42	2184.17	2589.71	3000.75	4593.44	3597.74
P62942	2	2	16.3301	0.0601365	0.0534171	1.46005	0.505802	Condition 2	Condition 1	12007.8	FKB1A_HUMAN Peptidyl-prolyl cis-trans isomerase FKBP1A OS=Homo sapiens OX=9606 GN=FKBP1A PE=1 SV=2	3492.26	3542.07	4685.63	4574.6	6591.44	5945.69
Q16740	3	3	20.2874	0.0603225	0.0534171	1.6648	0.504954	Condition 1	Condition 2	30465.3	CLPP_HUMAN ATP-dependent Clp protease proteolytic subunit_ mitochondrial OS=Homo sapiens OX=9606 GN=CLPP PE=1 SV=1	1598.59	1450.9	1398.64	951.732	572.716	1147.42
P56537	5	5	34.1474	0.0603452	0.0534171	1.99208	0.504851	Condition 1	Condition 2	27112.4	IF6_HUMAN Eukaryotic translation initiation factor 6 OS=Homo sapiens OX=9606 GN=EIF6 PE=1 SV=1	4869.8	5307.68	5754.45	4252.4	2189.84	1555.41
Q9NR31	5	3	33.1904	0.0605695	0.0534439	2.06971	0.503832	Condition 1	Condition 2	22480.9	SAR1A_HUMAN GTP-binding protein SAR1a OS=Homo sapiens OX=9606 GN=SAR1A PE=1 SV=1	2793.64	2820.34	2182.89	2090.67	814.724	861.731
Q9NX14	4	2	23.7558	0.0606139	0.0534439	2.07069	0.503632	Condition 1	Condition 2	17373.7	NDUBB_HUMAN NADH dehydrogenase [ubiquinone] 1 beta subcomplex subunit 11_ mitochondrial OS=Homo sapiens OX=9606 GN=NDUFB11 PE=1 SV=1	1278.02	535.87	745.579	428.885	380.377	426.785
Q8NBJ5	15	13	90.2485	0.0606989	0.0534439	1.90319	0.503247	Condition 1	Condition 2	71978.4	GT251_HUMAN Procollagen galactosyltransferase 1 OS=Homo sapiens OX=9606 GN=COLGALT1 PE=1 SV=1	3004.11	2914.2	2749.23	2173.7	1531.95	848.575
Q8IYB8	4	3	21.3087	0.0609771	0.0535936	1.82579	0.501993	Condition 1	Condition 2	88846.8	SUV3_HUMAN ATP-dependent RNA helicase SUPV3L1_ mitochondrial OS=Homo sapiens OX=9606 GN=SUPV3L1 PE=1 SV=1	2623.68	2563.02	2655.64	2031.3	1425.31	838.695
Q9BXR0	2	1	10.8055	0.0612741	0.053716	1.54913	0.500661	Condition 1	Condition 2	44732.1	TGT_HUMAN Queuine tRNA-ribosyltransferase catalytic subunit 1 OS=Homo sapiens OX=9606 GN=QTRT1 PE=1 SV=3	1043.68	951.892	875.422	745.69	680.002	427.6
P24158	1	1	5.1134	0.061333	0.053716	3.07947	0.500397	Condition 1	Condition 2	28263.3	PRTN3_HUMAN Myeloblastin OS=Homo sapiens OX=9606 GN=PRTN3 PE=1 SV=3	2321.76	2014.33	1167.19	895.277	216.382	675.432
P23921	2	1	10.4719	0.061895	0.0541126	2.08445	0.497899	Condition 1	Condition 2	90982.8	RIR1_HUMAN Ribonucleoside-diphosphate reductase large subunit OS=Homo sapiens OX=9606 GN=RRM1 PE=1 SV=1	651.218	468.506	363.968	180.996	364.286	166.508
P47755	2	1	11.8269	0.0620043	0.0541127	1.47374	0.497416	Condition 1	Condition 2	33177.2	CAZA2_HUMAN F-actin-capping protein subunit alpha-2 OS=Homo sapiens OX=9606 GN=CAPZA2 PE=1 SV=3	300.242	244.054	246.683	223.16	176.91	136.647
Q9BVA1;Q13885	29	5	339.869	0.0622841	0.0542613	2.69606	0.496185	Condition 2	Condition 1	50409.4	TBB2B_HUMAN Tubulin beta-2B chain OS=Homo sapiens OX=9606 GN=TUBB2B PE=1 SV=1	1946.57	1910	1634.54	3083.68	8556.08	3164.6
P28070	5	5	30.407	0.0627935	0.0546091	1.21491	0.493958	Condition 1	Condition 2	29261.4	PSB4_HUMAN Proteasome subunit beta type-4 OS=Homo sapiens OX=9606 GN=PSMB4 PE=1 SV=4	4115.82	3430.64	3643.06	3373.96	3037.4	2798.82
O43615	18	14	117.739	0.0632114	0.0547502	1.20946	0.492146	Condition 1	Condition 2	51698	TIM44_HUMAN Mitochondrial import inner membrane translocase subunit TIM44 OS=Homo sapiens OX=9606 GN=TIMM44 PE=1 SV=2	9971.33	8931.93	8656.63	8112.18	7986.14	6688.65
P78347	11	7	59.4169	0.0632569	0.0547502	1.90631	0.491949	Condition 1	Condition 2	112930	GTF2I_HUMAN General transcription factor II-I OS=Homo sapiens OX=9606 GN=GTF2I PE=1 SV=2	1373	1819.51	1742.99	1360.66	624.596	603.769
Q8WUM4	15	11	83.6644	0.063287	0.0547502	1.27459	0.491819	Condition 1	Condition 2	96650.6	PDC6I_HUMAN Programmed cell death 6-interacting protein OS=Homo sapiens OX=9606 GN=PDCD6IP PE=1 SV=1	1288.56	1216.58	1366.97	1181.75	996.917	859.256
P10768	9	5	66.873	0.0634411	0.0547878	3.2692	0.491156	Condition 1	Condition 2	31976.1	ESTD_HUMAN S-formylglutathione hydrolase OS=Homo sapiens OX=9606 GN=ESD PE=1 SV=2	4896.99	5321.87	5079.08	3533.35	689.196	456.86
Q15771	3	2	19.2364	0.0637087	0.0549233	1.49406	0.490007	Condition 1	Condition 2	23400.4	RAB30_HUMAN Ras-related protein Rab-30 OS=Homo sapiens OX=9606 GN=RAB30 PE=1 SV=2	1731.49	1684.43	1846.42	1591.74	970.404	960.035
Q53H12	6	5	33.8598	0.0641616	0.0552177	1.1775	0.488076	Condition 1	Condition 2	47593.4	AGK_HUMAN Acylglycerol kinase_ mitochondrial OS=Homo sapiens OX=9606 GN=AGK PE=1 SV=2	514.494	510.948	506.65	490.522	417.24	393.378
O15355	3	3	21.4946	0.0647458	0.0552454	1.55205	0.485608	Condition 1	Condition 2	59956.1	PPM1G_HUMAN Protein phosphatase 1G OS=Homo sapiens OX=9606 GN=PPM1G PE=1 SV=1	791.003	784.546	893.325	721.149	481.588	387.983
Q02880	1	1	4.5697	0.0649817	0.0552454	130.05	0.484618	Condition 2	Condition 1	184237	TOP2B_HUMAN DNA topoisomerase 2-beta OS=Homo sapiens OX=9606 GN=TOP2B PE=1 SV=3	20.0444	3.54004	8.0151	22.8436	1449	2637.69
Q05639	20	8	221.714	0.0650568	0.0552454	1.18819	0.484304	Condition 1	Condition 2	50812.4	EF1A2_HUMAN Elongation factor 1-alpha 2 OS=Homo sapiens OX=9606 GN=EEF1A2 PE=1 SV=1	50124.8	42447.1	43917.3	38275.5	41306.2	35290.3
Q27J81	5	5	26.9098	0.0650837	0.0552454	1.77431	0.484191	Condition 1	Condition 2	136936	INF2_HUMAN Inverted formin-2 OS=Homo sapiens OX=9606 GN=INF2 PE=1 SV=2	266.252	311.661	251.942	196.224	179.159	92.3221
Q9BQG0	27	24	182.002	0.0650864	0.0552454	1.33364	0.48418	Condition 2	Condition 1	149824	MBB1A_HUMAN Myb-binding protein 1A OS=Homo sapiens OX=9606 GN=MYBBP1A PE=1 SV=2	3868.51	3309.56	2978.71	4048.2	4198.19	5299.1
Q15738	1	1	6.4263	0.065099	0.0552454	2.9329	0.484128	Condition 1	Condition 2	42185.5	NSDHL_HUMAN Sterol-4-alpha-carboxylate 3-dehydrogenase_ decarboxylating OS=Homo sapiens OX=9606 GN=NSDHL PE=1 SV=2	616.943	527.007	343.747	326.164	116.476	64.6031
P78344	18	15	99.2455	0.0651812	0.0552454	1.20676	0.483784	Condition 2	Condition 1	102875	IF4G2_HUMAN Eukaryotic translation initiation factor 4 gamma 2 OS=Homo sapiens OX=9606 GN=EIF4G2 PE=1 SV=1	3688.3	3600.92	3670.34	4099.85	5064.36	4061.34
Q96BW9	1	1	4.8001	0.0651871	0.0552454	10.1096	0.48376	Condition 1	Condition 2	51979.4	TAM41_HUMAN Phosphatidate cytidylyltransferase_ mitochondrial OS=Homo sapiens OX=9606 GN=TAMM41 PE=1 SV=2	156.197	143.733	149.172	17.4993	26.9242	0
P39019	9	7	64.974	0.0651968	0.0552454	1.33752	0.483719	Condition 2	Condition 1	16060.5	RS19_HUMAN 40S ribosomal protein S19 OS=Homo sapiens OX=9606 GN=RPS19 PE=1 SV=2	8172.9	6212.03	6307.52	7900.16	9813.48	9962.91
Q15008	2	2	11.1791	0.0653257	0.0552602	3.40497	0.483182	Condition 1	Condition 2	45816.6	PSMD6_HUMAN 26S proteasome non-ATPase regulatory subunit 6 OS=Homo sapiens OX=9606 GN=PSMD6 PE=1 SV=1	270.952	241.403	213.955	134.226	62.1481	16.9348
P27635;Q96L21	11	9	82.9513	0.066096	0.0556173	1.22014	0.479998	Condition 1	Condition 2	25060.2	RL10_HUMAN 60S ribosomal protein L10 OS=Homo sapiens OX=9606 GN=RPL10 PE=1 SV=4	8075.87	7523.29	7568.66	6622.87	5395.28	6969.63
P61457	2	2	12.6004	0.0662439	0.0556173	3.17243	0.479392	Condition 1	Condition 2	12056.7	PHS_HUMAN Pterin-4-alpha-carbinolamine dehydratase OS=Homo sapiens OX=9606 GN=PCBD1 PE=1 SV=2	137.789	157.555	232.686	121.957	21.9876	22.4992
Q9Y285	4	1	22.8642	0.0663877	0.0556173	2.82176	0.478804	Condition 1	Condition 2	57620.8	SYFA_HUMAN Phenylalanine--tRNA ligase alpha subunit OS=Homo sapiens OX=9606 GN=FARSA PE=1 SV=3	981.901	986.695	752.988	676.868	154.731	132.899
P49591	10	7	76.9421	0.0665818	0.0556173	1.31782	0.478012	Condition 2	Condition 1	59290.6	SYSC_HUMAN Serine--tRNA ligase_ cytoplasmic OS=Homo sapiens OX=9606 GN=SARS1 PE=1 SV=3	2011.83	1567.91	1503.93	1960.52	2296.2	2442.64
O14579	8	6	43.386	0.0666076	0.0556173	1.50486	0.477907	Condition 1	Condition 2	34710.2	COPE_HUMAN Coatomer subunit epsilon OS=Homo sapiens OX=9606 GN=COPE PE=1 SV=3	741.13	707.865	751.826	566.357	561.131	334.992
O95881	3	3	19.8039	0.066645	0.0556173	1.62061	0.477755	Condition 2	Condition 1	19376.9	TXD12_HUMAN Thioredoxin domain-containing protein 12 OS=Homo sapiens OX=9606 GN=TXNDC12 PE=1 SV=1	866.43	975.441	1150.04	1132.01	1919.01	1797.7
P50897	5	5	34.2852	0.0666762	0.0556173	3.36935	0.477628	Condition 2	Condition 1	34649.8	PPT1_HUMAN Palmitoyl-protein thioesterase 1 OS=Homo sapiens OX=9606 GN=PPT1 PE=1 SV=1	1346.51	1598.78	1450.79	4720.16	8158.78	1932.99
Q00765	1	1	6.8485	0.0667133	0.0556173	26.457	0.477477	Condition 2	Condition 1	21721.3	REEP5_HUMAN Receptor expression-enhancing protein 5 OS=Homo sapiens OX=9606 GN=REEP5 PE=1 SV=3	63.6491	45.3976	51.3933	90.4388	2152.05	2002.28
P06899;P23527;P33778;Q16778;Q8N257;Q6DN03;Q6DRA6	9	1	104.804	0.0667647	0.0556173	1.43875	0.477269	Condition 2	Condition 1	13904.2	H2B1J_HUMAN Histone H2B type 1-J OS=Homo sapiens OX=9606 GN=H2BC11 PE=1 SV=3	9354.38	11103.7	10202.2	18551.6	13611	11949.8
P53618	4	3	20.2131	0.0668699	0.0556173	1.53465	0.476842	Condition 2	Condition 1	108283	COPB_HUMAN Coatomer subunit beta OS=Homo sapiens OX=9606 GN=COPB1 PE=1 SV=3	879.962	927.77	847.11	963.124	1572.04	1539.09
P39023;Q92901	15	13	117.547	0.0677412	0.0562476	1.95936	0.473338	Condition 1	Condition 2	46394.1	RL3_HUMAN 60S ribosomal protein L3 OS=Homo sapiens OX=9606 GN=RPL3 PE=1 SV=2	12150.6	10584.3	9725.82	9103.52	3983.78	3479.71
Q6PL18	2	1	9.6107	0.0679855	0.0563561	4.1117	0.472365	Condition 1	Condition 2	159923	ATAD2_HUMAN ATPase family AAA domain-containing protein 2 OS=Homo sapiens OX=9606 GN=ATAD2 PE=1 SV=1	58.5587	140.724	93.7073	45.2555	20.7773	5.22481
Q13442	5	5	27.6942	0.0685208	0.0566763	1.42244	0.470247	Condition 2	Condition 1	20630	HAP28_HUMAN 28 kDa heat- and acid-stable phosphoprotein OS=Homo sapiens OX=9606 GN=PDAP1 PE=1 SV=1	1591.7	1464.84	1772.84	1829.55	2823.63	2216.31
P27694	2	2	10.1742	0.0686005	0.0566763	2.00665	0.469933	Condition 1	Condition 2	68765.6	RFA1_HUMAN Replication protein A 70 kDa DNA-binding subunit OS=Homo sapiens OX=9606 GN=RPA1 PE=1 SV=2	944.883	747.136	758.886	684.735	269.118	267.54
Q13547	5	1	26.926	0.0687778	0.0567282	1.20155	0.469237	Condition 1	Condition 2	55673.4	HDAC1_HUMAN Histone deacetylase 1 OS=Homo sapiens OX=9606 GN=HDAC1 PE=1 SV=1	854.583	733.94	704.043	690.324	623.494	594.184
P05198	11	8	86.2763	0.0694143	0.0571581	1.6209	0.466754	Condition 1	Condition 2	36397.4	IF2A_HUMAN Eukaryotic translation initiation factor 2 subunit 1 OS=Homo sapiens OX=9606 GN=EIF2S1 PE=1 SV=3	7647.69	6999.7	7278.28	5578.62	5101.46	2846.74
Q06323	9	8	51.4563	0.0697971	0.0573229	1.16794	0.465274	Condition 2	Condition 1	28894.2	PSME1_HUMAN Proteasome activator complex subunit 1 OS=Homo sapiens OX=9606 GN=PSME1 PE=1 SV=1	2249.9	2121.46	2211.16	2821.19	2569.12	2297.67
Q9NTJ5	2	1	11.825	0.0698457	0.0573229	3.61143	0.465087	Condition 1	Condition 2	67480.3	SAC1_HUMAN Phosphatidylinositol-3-phosphatase SAC1 OS=Homo sapiens OX=9606 GN=SACM1L PE=1 SV=2	906.145	848.266	721.784	451.97	188.409	45.2762
P62318	5	4	32.4702	0.0699691	0.0573293	1.71083	0.464612	Condition 1	Condition 2	14030.4	SMD3_HUMAN Small nuclear ribonucleoprotein Sm D3 OS=Homo sapiens OX=9606 GN=SNRPD3 PE=1 SV=1	2116.38	2082.57	2121.92	1754.45	1180.7	759.465
P35527	14	12	89.2916	0.0702285	0.0573658	3.28946	0.463617	Condition 2	Condition 1	62292.5	K1C9_HUMAN Keratin_ type I cytoskeletal 9 OS=Homo sapiens OX=9606 GN=KRT9 PE=1 SV=3	6007.72	5440.85	5710.88	7043.35	28091	21311
Q9Y2Q9	2	2	11.4726	0.0702451	0.0573658	1.32181	0.463553	Condition 1	Condition 2	21013.9	RT28_HUMAN 28S ribosomal protein S28_ mitochondrial OS=Homo sapiens OX=9606 GN=MRPS28 PE=1 SV=1	1084.75	1223.29	1259.6	755.915	1092.48	850.647
Q9UBT2	2	1	11.1197	0.0709232	0.0578243	1.85973	0.460973	Condition 2	Condition 1	71794	SAE2_HUMAN SUMO-activating enzyme subunit 2 OS=Homo sapiens OX=9606 GN=UBA2 PE=1 SV=2	1223.99	953.186	955.54	1242.9	2678.67	1904.43
Q12849	3	3	16.8774	0.0715177	0.0582133	1.95572	0.458734	Condition 1	Condition 2	53639.7	GRSF1_HUMAN G-rich sequence factor 1 OS=Homo sapiens OX=9606 GN=GRSF1 PE=1 SV=3	1221.63	1200.8	1346.65	794.677	812.417	320.112
P28331	9	8	53.4745	0.0717095	0.0582737	1.68293	0.458017	Condition 1	Condition 2	80494.2	NDUS1_HUMAN NADH-ubiquinone oxidoreductase 75 kDa subunit_ mitochondrial OS=Homo sapiens OX=9606 GN=NDUFS1 PE=1 SV=3	1386.44	1364.55	1186.26	905.408	473.076	961.035
Q9NSD9	11	10	64.5392	0.0720963	0.0584921	1.29168	0.456577	Condition 2	Condition 1	66743	SYFB_HUMAN Phenylalanine--tRNA ligase beta subunit OS=Homo sapiens OX=9606 GN=FARSB PE=1 SV=3	1797.91	1658.05	1613.57	2618.71	1924.62	2004.88
Q9Y2R5	1	1	6.9523	0.0724403	0.05864	6.27968	0.455304	Condition 1	Condition 2	14616.1	RT17_HUMAN 28S ribosomal protein S17_ mitochondrial OS=Homo sapiens OX=9606 GN=MRPS17 PE=1 SV=1	3045.27	2942.25	2725.68	928.842	429.851	28.8309
Q8N6R0	2	2	10.6481	0.0725367	0.05864	4.09613	0.454948	Condition 1	Condition 2	79623.4	EFNMT_HUMAN eEF1A lysine and N-terminal methyltransferase OS=Homo sapiens OX=9606 GN=EEF1AKNMT PE=1 SV=1	477.064	484.561	391.436	295.027	20.8803	14.4194
P11388	10	9	50.7599	0.072643	0.05864	1.37031	0.454557	Condition 1	Condition 2	175127	TOP2A_HUMAN DNA topoisomerase 2-alpha OS=Homo sapiens OX=9606 GN=TOP2A PE=1 SV=3	1937.68	1873.23	1846.08	1697.8	1372.96	1057.51
Q9NS87	6	3	33.0977	0.0727518	0.05864	2.11476	0.454157	Condition 1	Condition 2	161130	KIF15_HUMAN Kinesin-like protein KIF15 OS=Homo sapiens OX=9606 GN=KIF15 PE=1 SV=1	4624.63	7831.48	9131.73	5095.21	2249.9	2863.07
P62140	11	3	90.9243	0.0732804	0.0589702	1.32768	0.452224	Condition 1	Condition 2	37985.3	PP1B_HUMAN Serine/threonine-protein phosphatase PP1-beta catalytic subunit OS=Homo sapiens OX=9606 GN=PPP1CB PE=1 SV=3	3078.2	2978.53	3037.65	2349.42	2715.9	1784.49
Q15050	4	4	27.3971	0.0735449	0.05906	1.8004	0.451263	Condition 1	Condition 2	41250.4	RRS1_HUMAN Ribosome biogenesis regulatory protein homolog OS=Homo sapiens OX=9606 GN=RRS1 PE=1 SV=2	922.009	1001.36	754.799	669.797	287.635	530.109
Q9UBM7	8	6	46.4707	0.0737407	0.05906	1.46919	0.450555	Condition 1	Condition 2	55230.9	DHCR7_HUMAN 7-dehydrocholesterol reductase OS=Homo sapiens OX=9606 GN=DHCR7 PE=1 SV=1	1669.17	1171.58	1224.81	1038.52	725.047	1003.66
P62995	7	7	45.508	0.0737553	0.05906	1.40788	0.450502	Condition 1	Condition 2	33779.8	TRA2B_HUMAN Transformer-2 protein homolog beta OS=Homo sapiens OX=9606 GN=TRA2B PE=1 SV=1	3485.61	3341	3174.89	2750.35	2626.32	1727.3
P25789	6	5	39.5974	0.073957	0.05906	1.33114	0.449775	Condition 1	Condition 2	29769	PSA4_HUMAN Proteasome subunit alpha type-4 OS=Homo sapiens OX=9606 GN=PSMA4 PE=1 SV=1	4203.91	3738.19	3742.22	3486.83	2965.14	2325.71
Q16543	10	9	72.1054	0.0739877	0.05906	1.73442	0.449664	Condition 1	Condition 2	44981.6	CDC37_HUMAN Hsp90 co-chaperone Cdc37 OS=Homo sapiens OX=9606 GN=CDC37 PE=1 SV=1	13115.6	12389.6	11859.4	9200.52	8218.48	4124.04
P61970	5	4	48.4505	0.0746091	0.0594186	1.42792	0.447438	Condition 1	Condition 2	14649.6	NTF2_HUMAN Nuclear transport factor 2 OS=Homo sapiens OX=9606 GN=NUTF2 PE=1 SV=1	5028.87	4574.69	5293.77	3888.89	2518.48	4025.52
Q9HB07	1	1	5.4292	0.0746767	0.0594186	2.39613	0.447198	Condition 1	Condition 2	42819.5	MYG1_HUMAN MYG1 exonuclease OS=Homo sapiens OX=9606 GN=MYG1 PE=1 SV=3	1701.12	1454.2	1526.14	934.477	778.294	240.992
Q9C0A0	5	3	31.06	0.0748986	0.0594997	1.84278	0.446409	Condition 1	Condition 2	147271	CNTP4_HUMAN Contactin-associated protein-like 4 OS=Homo sapiens OX=9606 GN=CNTNAP4 PE=1 SV=3	338.145	345.251	539.784	300.625	220.207	142.935
P11413	15	11	122.006	0.0751759	0.0596244	2.03523	0.445428	Condition 1	Condition 2	59713.1	G6PD_HUMAN Glucose-6-phosphate 1-dehydrogenase OS=Homo sapiens OX=9606 GN=G6PD PE=1 SV=4	3077.72	2810.62	2497.54	2023.15	1439.08	658.132
Q9P287	8	5	44.3377	0.0764756	0.0605583	2.07873	0.440885	Condition 1	Condition 2	36321.7	BCCIP_HUMAN BRCA2 and CDKN1A-interacting protein OS=Homo sapiens OX=9606 GN=BCCIP PE=1 SV=1	3381.68	3299.27	3404.08	2464.05	732.901	1654.6
P63279	2	2	12.6724	0.076723	0.0606573	1.51064	0.44003	Condition 1	Condition 2	18235	UBC9_HUMAN SUMO-conjugating enzyme UBC9 OS=Homo sapiens OX=9606 GN=UBE2I PE=1 SV=1	3823.19	3323.84	3698.53	3306.34	2065.38	1807.72
O60493	1	1	4.8035	0.0772101	0.0609453	1.36681	0.438358	Condition 1	Condition 2	18819.4	SNX3_HUMAN Sorting nexin-3 OS=Homo sapiens OX=9606 GN=SNX3 PE=1 SV=3	2989.01	3041.44	2860.14	2774.31	1734.93	1995.38
P55795	13	5	127.718	0.0773983	0.0609967	1.34621	0.437715	Condition 1	Condition 2	49548.8	HNRH2_HUMAN Heterogeneous nuclear ribonucleoprotein H2 OS=Homo sapiens OX=9606 GN=HNRNPH2 PE=1 SV=1	3418.25	3309.03	3925.64	3008.83	2053.17	2851.25
P18754	8	6	48.1722	0.0778471	0.0612236	1.83234	0.43619	Condition 1	Condition 2	45425.3	RCC1_HUMAN Regulator of chromosome condensation OS=Homo sapiens OX=9606 GN=RCC1 PE=1 SV=1	1551.66	1814.62	1555.06	1324.57	864.343	496.906
Q14444	4	2	22.2674	0.0780603	0.0612236	1.71272	0.435469	Condition 1	Condition 2	78537.4	CAPR1_HUMAN Caprin-1 OS=Homo sapiens OX=9606 GN=CAPRIN1 PE=1 SV=2	1083.49	1425.42	2059.02	773.814	1107.18	786.069
O75439	3	3	15.4595	0.0781594	0.0612236	1.72741	0.435135	Condition 1	Condition 2	55107.6	MPPB_HUMAN Mitochondrial-processing peptidase subunit beta OS=Homo sapiens OX=9606 GN=PMPCB PE=1 SV=2	625.237	614.014	624.69	483.582	390.631	204.826
P15170	10	4	55.8812	0.0783011	0.0612236	1.27692	0.434658	Condition 1	Condition 2	56383.3	ERF3A_HUMAN Eukaryotic peptide chain release factor GTP-binding subunit ERF3A OS=Homo sapiens OX=9606 GN=GSPT1 PE=1 SV=1	1237.75	997.795	1036.89	807.647	994.423	760.682
O43237	2	1	9.8072	0.0786364	0.0612236	2.04752	0.433533	Condition 1	Condition 2	54384.5	DC1L2_HUMAN Cytoplasmic dynein 1 light intermediate chain 2 OS=Homo sapiens OX=9606 GN=DYNC1LI2 PE=1 SV=1	611.549	538.077	432.596	436.604	140.938	195.208
P78406	4	4	22.7052	0.0788493	0.0612236	1.36163	0.432822	Condition 1	Condition 2	41595.5	RAE1L_HUMAN mRNA export factor OS=Homo sapiens OX=9606 GN=RAE1 PE=1 SV=1	2003.25	1723.03	2005.27	1689.04	1430.56	1089.73
P29218	3	2	22.5	0.0788573	0.0612236	1.51166	0.432795	Condition 2	Condition 1	30588.1	IMPA1_HUMAN Inositol monophosphatase 1 OS=Homo sapiens OX=9606 GN=IMPA1 PE=1 SV=1	1317.12	1199.75	1243.26	1438.83	1740.14	2505.06
Q13185;P45973	7	6	52.8166	0.0789323	0.0612236	1.77484	0.432546	Condition 1	Condition 2	20982.5	CBX3_HUMAN Chromobox protein homolog 3 OS=Homo sapiens OX=9606 GN=CBX3 PE=1 SV=4	4375.74	5365.84	7222.86	4590.07	2659.62	2308.62
P10515	9	8	56.6144	0.0790453	0.0612236	1.35688	0.43217	Condition 2	Condition 1	69510	ODP2_HUMAN Dihydrolipoyllysine-residue acetyltransferase component of pyruvate dehydrogenase complex_ mitochondrial OS=Homo sapiens OX=9606 GN=DLAT PE=1 SV=3	2444.26	2621.6	2653.61	2733.18	4132.26	3608.93
Q14166	15	11	90.7741	0.0790959	0.0612236	1.60702	0.432001	Condition 1	Condition 2	75202.1	TTL12_HUMAN Tubulin--tyrosine ligase-like protein 12 OS=Homo sapiens OX=9606 GN=TTLL12 PE=1 SV=2	3561.85	3374.35	3130.07	2667.82	1305.14	2290.97
Q9BVC6	1	1	5.7174	0.0791193	0.0612236	2.68822	0.431924	Condition 1	Condition 2	26210	TM109_HUMAN Transmembrane protein 109 OS=Homo sapiens OX=9606 GN=TMEM109 PE=1 SV=1	5784.44	5636.84	5245.71	4458.49	1043.6	697.929
P09622	13	10	99.7987	0.0791683	0.0612236	1.75449	0.431761	Condition 1	Condition 2	54747.6	DLDH_HUMAN Dihydrolipoyl dehydrogenase_ mitochondrial OS=Homo sapiens OX=9606 GN=DLD PE=1 SV=2	5292.62	5729.4	5968.48	4728.84	1878.72	3076.46
O43795	6	4	29.4648	0.0797553	0.0615815	1.78585	0.429822	Condition 1	Condition 2	133012	MYO1B_HUMAN Unconventional myosin-Ib OS=Homo sapiens OX=9606 GN=MYO1B PE=1 SV=3	347.347	405.006	360.171	262.023	247.999	112.943
Q9UKD2	5	4	37.2492	0.0801031	0.0617538	1.40479	0.428681	Condition 1	Condition 2	27674.6	MRT4_HUMAN mRNA turnover protein 4 homolog OS=Homo sapiens OX=9606 GN=MRTO4 PE=1 SV=2	1192.43	1104.84	986.541	980.317	597.422	759.838
P62879;Q9HAV0;P16520	7	5	39.7437	0.0804266	0.0619069	1.19843	0.427626	Condition 1	Condition 2	38072.5	GBB2_HUMAN Guanine nucleotide-binding protein G(I)/G(S)/G(T) subunit beta-2 OS=Homo sapiens OX=9606 GN=GNB2 PE=1 SV=3	4773.15	4043.84	4823.83	3918.86	3412.95	4050.43
Q13263	24	22	230.08	0.0807365	0.0620491	1.11306	0.426619	Condition 1	Condition 2	90317.6	TIF1B_HUMAN Transcription intermediary factor 1-beta OS=Homo sapiens OX=9606 GN=TRIM28 PE=1 SV=5	11531.8	10925	11577.4	9348.74	10734.4	10493.9
P54578	12	12	85.6406	0.0812517	0.0623003	1.29135	0.424957	Condition 1	Condition 2	56525.4	UBP14_HUMAN Ubiquitin carboxyl-terminal hydrolase 14 OS=Homo sapiens OX=9606 GN=USP14 PE=1 SV=3	2505.29	2053.88	2117.32	2003.35	1719.31	1447.5
O75208	1	1	4.578	0.0813146	0.0623003	4.01676	0.424754	Condition 1	Condition 2	35680.2	COQ9_HUMAN Ubiquinone biosynthesis protein COQ9_ mitochondrial OS=Homo sapiens OX=9606 GN=COQ9 PE=1 SV=1	623.274	652.098	671.156	341.652	123.101	19.8487
P36776	24	18	151.729	0.0817665	0.0625498	1.80193	0.423308	Condition 1	Condition 2	107003	LONM_HUMAN Lon protease homolog_ mitochondrial OS=Homo sapiens OX=9606 GN=LONP1 PE=1 SV=2	3942.59	4152.67	3664.57	3372.4	1249.84	1903.99
P27824	19	14	172.669	0.082231	0.0627478	1.47641	0.421831	Condition 1	Condition 2	68024.6	CALX_HUMAN Calnexin OS=Homo sapiens OX=9606 GN=CANX PE=1 SV=2	10158.8	10795	10170.6	9775.54	5579.44	5726.17
P69849;Q15155;Q5JPE7	9	7	44.9931	0.0822785	0.0627478	1.42218	0.421681	Condition 1	Condition 2	135103	NOMO3_HUMAN Nodal modulator 3 OS=Homo sapiens OX=9606 GN=NOMO3 PE=1 SV=2	1522.86	1351.77	1345.23	899.68	764.3	1303.2
Q96EY8	1	1	5.9828	0.0828686	0.0631008	1.6774	0.419821	Condition 1	Condition 2	27730.5	MMAB_HUMAN Corrinoid adenosyltransferase OS=Homo sapiens OX=9606 GN=MMAB PE=1 SV=1	387.229	349.135	331.797	287.491	126.015	223.288
Q9Y3F4	8	7	51.0683	0.0830017	0.0631052	1.84964	0.419404	Condition 1	Condition 2	38780.5	STRAP_HUMAN Serine-threonine kinase receptor-associated protein OS=Homo sapiens OX=9606 GN=STRAP PE=1 SV=1	2674.52	2708.76	2901.48	2144.64	1564.39	770.102
Q13144	1	1	4.9206	0.0839713	0.0636164	2.2837	0.416389	Condition 1	Condition 2	81121.3	EI2BE_HUMAN Translation initiation factor eIF-2B subunit epsilon OS=Homo sapiens OX=9606 GN=EIF2B5 PE=1 SV=3	451.752	311.798	306.31	100.573	292.864	75.0384
P83881;Q969Q0	2	1	14.1491	0.0840026	0.0636164	2.64434	0.416292	Condition 1	Condition 2	12726	RL36A_HUMAN 60S ribosomal protein L36a OS=Homo sapiens OX=9606 GN=RPL36A PE=1 SV=2	493.204	416.23	433.387	305.373	152.709	49.7283
Q13148	6	5	39.2888	0.0840591	0.0636164	2.07047	0.416118	Condition 1	Condition 2	45082.1	TADBP_HUMAN TAR DNA-binding protein 43 OS=Homo sapiens OX=9606 GN=TARDBP PE=1 SV=1	2615.07	3005.52	2920.66	2469.75	689.698	965.836
Q02978	4	4	28.5283	0.0843709	0.063755	1.28331	0.415159	Condition 1	Condition 2	34232.9	M2OM_HUMAN Mitochondrial 2-oxoglutarate/malate carrier protein OS=Homo sapiens OX=9606 GN=SLC25A11 PE=1 SV=3	3263.6	2854.94	2615.96	2268.06	2621.05	1917.1
P25786	9	9	79.1975	0.084516	0.0637675	1.39097	0.414714	Condition 1	Condition 2	29840.8	PSA1_HUMAN Proteasome subunit alpha type-1 OS=Homo sapiens OX=9606 GN=PSMA1 PE=1 SV=1	3134.21	2936.6	2948.71	2866.65	1783.57	1834.12
P02689	4	1	27.5954	0.0849967	0.0639112	1.49486	0.413247	Condition 1	Condition 2	15023.5	MYP2_HUMAN Myelin P2 protein OS=Homo sapiens OX=9606 GN=PMP2 PE=1 SV=3	3286.74	4200.95	5201.39	2438.68	3500.11	2549.68
Q96PK6	7	7	46.4982	0.0850621	0.0639112	1.24997	0.413048	Condition 1	Condition 2	69662.8	RBM14_HUMAN RNA-binding protein 14 OS=Homo sapiens OX=9606 GN=RBM14 PE=1 SV=2	1860.24	1783.89	1778.36	1636.63	1527.48	1174
Q7Z5J8	4	4	17.7664	0.0850933	0.0639112	16.0188	0.412953	Condition 2	Condition 1	163908	ANKAR_HUMAN Ankyrin and armadillo repeat-containing protein OS=Homo sapiens OX=9606 GN=ANKAR PE=2 SV=3	971.374	946.261	898.795	38887.8	4108.66	2119.53
Q7Z7H5	4	2	22.4383	0.0854108	0.0639694	1.97336	0.411991	Condition 2	Condition 1	26113.9	TMED4_HUMAN Transmembrane emp24 domain-containing protein 4 OS=Homo sapiens OX=9606 GN=TMED4 PE=1 SV=1	85.8497	107.091	101.655	119.621	168.002	293.72
P61077;P62837	1	1	6.9115	0.0855221	0.0639694	2.47178	0.411655	Condition 1	Condition 2	16915.3	UB2D3_HUMAN Ubiquitin-conjugating enzyme E2 D3 OS=Homo sapiens OX=9606 GN=UBE2D3 PE=1 SV=1	3433.07	4855.73	5263.96	3733.85	926.005	823.127
Q8ND90	1	1	4.9546	0.085558	0.0639694	17.6353	0.411547	Condition 2	Condition 1	39932.6	PNMA1_HUMAN Paraneoplastic antigen Ma1 OS=Homo sapiens OX=9606 GN=PNMA1 PE=1 SV=2	67.2216	98.488	83.6963	1869.45	2419.24	109.657
Q9BPX5	2	1	10.9331	0.0857884	0.0640451	1.26753	0.410853	Condition 2	Condition 1	16941.2	ARP5L_HUMAN Actin-related protein 2/3 complex subunit 5-like protein OS=Homo sapiens OX=9606 GN=ARPC5L PE=1 SV=1	771.068	613.295	645.19	873.076	737.739	961.699
Q8IXM3	2	2	12.0135	0.086161	0.0641315	1.20849	0.409736	Condition 1	Condition 2	15439.8	RM41_HUMAN 39S ribosomal protein L41_ mitochondrial OS=Homo sapiens OX=9606 GN=MRPL41 PE=1 SV=1	1183.08	1290.21	1079.03	899.925	925.825	1113.71
P14866	17	16	133.863	0.0861629	0.0641315	1.31445	0.40973	Condition 1	Condition 2	64760.2	HNRPL_HUMAN Heterogeneous nuclear ribonucleoprotein L OS=Homo sapiens OX=9606 GN=HNRNPL PE=1 SV=2	11373.5	12064.8	12677.5	11362.4	8650.73	7462.95
Q8TD30	3	2	21.2883	0.0867009	0.0644353	1.83446	0.408127	Condition 1	Condition 2	58702.1	ALAT2_HUMAN Alanine aminotransferase 2 OS=Homo sapiens OX=9606 GN=GPT2 PE=1 SV=1	751.042	674.639	574.985	312.022	207.242	571.338
P62269	10	7	78.0676	0.087153	0.0645116	1.58616	0.40679	Condition 2	Condition 1	17718.7	RS18_HUMAN 40S ribosomal protein S18 OS=Homo sapiens OX=9606 GN=RPS18 PE=1 SV=3	9250.13	8129.48	8588.93	9453.82	13754.8	17981.6
P62306	3	3	21.351	0.087178	0.0645116	1.66705	0.406717	Condition 1	Condition 2	9782.26	RUXF_HUMAN Small nuclear ribonucleoprotein F OS=Homo sapiens OX=9606 GN=SNRPF PE=1 SV=1	2155.88	1853.2	1628.3	1273.72	1429.91	678.014
Q8N183	1	1	6.6663	0.0872469	0.0645116	5.31684	0.406514	Condition 1	Condition 2	19856.4	NDUF2_HUMAN NADH dehydrogenase [ubiquinone] 1 alpha subcomplex assembly factor 2 OS=Homo sapiens OX=9606 GN=NDUFAF2 PE=1 SV=1	871.712	866.842	1349.2	389.326	12.9179	178.506
P00915	3	2	19.6234	0.0873243	0.0645116	2.33214	0.406286	Condition 1	Condition 2	28927.3	CAH1_HUMAN Carbonic anhydrase 1 OS=Homo sapiens OX=9606 GN=CA1 PE=1 SV=2	2778.06	1861.86	1697.2	1743.5	465.022	508.772
Q86TI0	2	1	14.6811	0.0875992	0.0646184	3.20251	0.405479	Condition 1	Condition 2	134396	TBCD1_HUMAN TBC1 domain family member 1 OS=Homo sapiens OX=9606 GN=TBC1D1 PE=1 SV=2	2182.13	1674.18	1276.14	289.912	1202.26	110.456
Q8NC51	13	11	104.788	0.0877499	0.0646334	1.49132	0.405038	Condition 1	Condition 2	45022.5	PAIRB_HUMAN Plasminogen activator inhibitor 1 RNA-binding protein OS=Homo sapiens OX=9606 GN=SERBP1 PE=1 SV=2	8324.2	6789.54	8986.44	7229.15	4816.75	4114.39
P60228	8	8	61.6622	0.0888013	0.0652698	2.22259	0.401988	Condition 1	Condition 2	52620.1	EIF3E_HUMAN Eukaryotic translation initiation factor 3 subunit E OS=Homo sapiens OX=9606 GN=EIF3E PE=1 SV=1	1534.68	1389.69	1315.92	1011.81	654.776	241.225
Q14684	4	3	19.2487	0.088942	0.0652698	2.23286	0.401583	Condition 1	Condition 2	84826.8	RRP1B_HUMAN Ribosomal RNA processing protein 1 homolog B OS=Homo sapiens OX=9606 GN=RRP1B PE=1 SV=3	862.948	755.883	704.773	604.477	300.733	135.429
Q14152	17	14	102.209	0.0890089	0.0652698	1.33786	0.401391	Condition 1	Condition 2	166969	EIF3A_HUMAN Eukaryotic translation initiation factor 3 subunit A OS=Homo sapiens OX=9606 GN=EIF3A PE=1 SV=1	3229.19	3146.68	3237.28	2133.37	3086.29	1965.79
P51449	1	1	5.576	0.089369	0.065389	7.56839	0.40036	Condition 1	Condition 2	59393	RORG_HUMAN Nuclear receptor ROR-gamma OS=Homo sapiens OX=9606 GN=RORC PE=1 SV=2	751.853	871.419	729.855	297.098	0	13.817
P49354	2	2	10.2889	0.089466	0.065389	1.53666	0.400083	Condition 1	Condition 2	44522.7	FNTA_HUMAN Protein farnesyltransferase/geranylgeranyltransferase type-1 subunit alpha OS=Homo sapiens OX=9606 GN=FNTA PE=1 SV=1	1894.37	1658.19	1830.48	1523.51	1221.74	757.838
Q96B49	1	1	5.9342	0.0895695	0.065389	4.54093	0.399788	Condition 1	Condition 2	8002.05	TOM6_HUMAN Mitochondrial import receptor subunit TOM6 homolog OS=Homo sapiens OX=9606 GN=TOMM6 PE=1 SV=1	3309.32	2803.95	2840.11	1292.88	55.3855	623.44
Q13564	2	2	9.7527	0.0896991	0.065389	2.2793	0.399419	Condition 1	Condition 2	60702.7	ULA1_HUMAN NEDD8-activating enzyme E1 regulatory subunit OS=Homo sapiens OX=9606 GN=NAE1 PE=1 SV=1	2428.66	2307.15	2565.37	2082.57	696.906	423.785
Q8TCS8	17	13	88.3317	0.0900612	0.0655496	1.70203	0.398392	Condition 1	Condition 2	86578.1	PNPT1_HUMAN Polyribonucleotide nucleotidyltransferase 1_ mitochondrial OS=Homo sapiens OX=9606 GN=PNPT1 PE=1 SV=2	2272.2	2089.75	2068.09	2006.44	890.228	881.201
Q9NVI7;Q5T2N8	11	3	66.2234	0.0901838	0.0655496	1.4584	0.398045	Condition 1	Condition 2	71654.4	ATD3A_HUMAN ATPase family AAA domain-containing protein 3A OS=Homo sapiens OX=9606 GN=ATAD3A PE=1 SV=2	1578.85	1699.75	1593.45	1203.59	756.524	1380.57
O76021	12	12	78.831	0.0908719	0.065953	1.60675	0.396111	Condition 1	Condition 2	55200.7	RL1D1_HUMAN Ribosomal L1 domain-containing protein 1 OS=Homo sapiens OX=9606 GN=RSL1D1 PE=1 SV=3	6173.47	7402.62	6524.64	6257.82	3031.83	3220.54
P30626	10	9	63.7863	0.0913598	0.0662101	1.25726	0.394751	Condition 2	Condition 1	21961.6	SORCN_HUMAN Sorcin OS=Homo sapiens OX=9606 GN=SRI PE=1 SV=1	4058.88	3389.26	3757.1	3967.2	5343.25	4777.43
Q86VP6	31	24	195.377	0.0916295	0.0663087	1.15649	0.394003	Condition 2	Condition 1	138087	CAND1_HUMAN Cullin-associated NEDD8-dissociated protein 1 OS=Homo sapiens OX=9606 GN=CAND1 PE=1 SV=2	10756.9	10243.3	10302.4	10622.7	12954.9	12623.5
P50416	4	2	34.2807	0.0918632	0.0663187	1.27416	0.393358	Condition 2	Condition 1	89052.2	CPT1A_HUMAN Carnitine O-palmitoyltransferase 1_ liver isoform OS=Homo sapiens OX=9606 GN=CPT1A PE=1 SV=2	680.459	700.582	749.993	840.172	1092.29	782.814
Q8N6F8	1	1	5.5081	0.0919109	0.0663187	1.92444	0.393226	Condition 1	Condition 2	26864.5	MET27_HUMAN Methyltransferase-like protein 27 OS=Homo sapiens OX=9606 GN=METTL27 PE=1 SV=2	473.203	815.833	543.143	462.83	307.423	181.806
Q02809	6	5	34.3857	0.0925809	0.066705	1.7441	0.391387	Condition 1	Condition 2	84120.6	PLOD1_HUMAN Procollagen-lysine_2-oxoglutarate 5-dioxygenase 1 OS=Homo sapiens OX=9606 GN=PLOD1 PE=1 SV=2	1076.84	963.281	884.847	841.06	318.096	517.911
Q86X27	2	1	8.7854	0.0927378	0.0667211	3.01767	0.390959	Condition 1	Condition 2	65509.4	RGPS2_HUMAN Ras-specific guanine nucleotide-releasing factor RalGPS2 OS=Homo sapiens OX=9606 GN=RALGPS2 PE=1 SV=1	3375.6	5356.24	4637.07	3575.62	322.906	531.68
P04083	21	18	205.582	0.0929009	0.0667415	1.20702	0.390515	Condition 2	Condition 1	38942.4	ANXA1_HUMAN Annexin A1 OS=Homo sapiens OX=9606 GN=ANXA1 PE=1 SV=2	7906.61	7299.2	7559.17	9741.66	9971.19	7765.01
Q9H7Z7	4	3	20.8028	0.0937389	0.0672461	3.56297	0.388248	Condition 1	Condition 2	42114.3	PGES2_HUMAN Prostaglandin E synthase 2 OS=Homo sapiens OX=9606 GN=PTGES2 PE=1 SV=1	240.058	220.279	326.872	199.05	15.1263	6.76507
Q2M1P5	5	2	40.2829	0.0942624	0.067524	1.16682	0.386846	Condition 2	Condition 1	151500	KIF7_HUMAN Kinesin-like protein KIF7 OS=Homo sapiens OX=9606 GN=KIF7 PE=1 SV=2	265.937	256.083	309.251	349.486	302.92	317.541
Q9UKK9	3	3	23.0683	0.0951982	0.0680959	2.95262	0.384363	Condition 1	Condition 2	24612.8	NUDT5_HUMAN ADP-sugar pyrophosphatase OS=Homo sapiens OX=9606 GN=NUDT5 PE=1 SV=1	269.916	208.852	247.94	203.586	16.3306	26.2062
P34932	34	27	254.227	0.0961133	0.0685722	1.22901	0.381965	Condition 1	Condition 2	95186.5	HSP74_HUMAN Heat shock 70 kDa protein 4 OS=Homo sapiens OX=9606 GN=HSPA4 PE=1 SV=4	6968.03	6272.94	6192.98	5632.67	4364.67	5815.4
Q99798	17	16	114.621	0.0961406	0.0685722	2.1327	0.381893	Condition 1	Condition 2	86166.9	ACON_HUMAN Aconitate hydratase_ mitochondrial OS=Homo sapiens OX=9606 GN=ACO2 PE=1 SV=2	19325.4	26181.9	29550.4	16120.9	4885	14187.9
Q96JA4	3	3	17.2698	0.0967597	0.0689145	9.48563	0.380288	Condition 2	Condition 1	76751.1	M4A14_HUMAN Membrane-spanning 4-domains subfamily A member 14 OS=Homo sapiens OX=9606 GN=MS4A14 PE=1 SV=2	1023.95	789.637	788.443	1004.58	13856.4	9820.92
O75531	2	2	15.1252	0.0977545	0.0695231	1.43006	0.377736	Condition 2	Condition 1	10286.7	BAF_HUMAN Barrier-to-autointegration factor OS=Homo sapiens OX=9606 GN=BANF1 PE=1 SV=1	3238.01	3740.77	5074.32	6396.88	4601.75	6238.08
Q9P209	1	1	11.8098	0.0981376	0.0696956	62.9947	0.376763	Condition 2	Condition 1	72516.1	CEP72_HUMAN Centrosomal protein of 72 kDa OS=Homo sapiens OX=9606 GN=CEP72 PE=1 SV=2	387.646	575.231	635.072	2414.36	96162.8	2085.2
P62314	2	2	15.373	0.0984317	0.0698045	2.17688	0.376018	Condition 1	Condition 2	13281.6	SMD1_HUMAN Small nuclear ribonucleoprotein Sm D1 OS=Homo sapiens OX=9606 GN=SNRPD1 PE=1 SV=1	5286.53	6456.57	5957.23	5400.74	1520.77	1209.52
P68400;Q8NEV1	6	4	31.3316	0.0991523	0.0700698	1.82818	0.374206	Condition 1	Condition 2	45257.7	CSK21_HUMAN Casein kinase II subunit alpha OS=Homo sapiens OX=9606 GN=CSNK2A1 PE=1 SV=1	1954.12	1932.14	1805.79	1477.71	501.536	1134.25
O75947	10	7	76.3605	0.0991749	0.0700698	1.42409	0.37415	Condition 1	Condition 2	18548.3	ATP5H_HUMAN ATP synthase subunit d_ mitochondrial OS=Homo sapiens OX=9606 GN=ATP5PD PE=1 SV=3	4765.69	5631.12	7687.74	4785.87	3703.26	4209.89
Q5TEA6	1	1	4.712	0.0992299	0.0700698	8.28786	0.374012	Condition 2	Condition 1	78192.2	SE1L2_HUMAN Protein sel-1 homolog 2 OS=Homo sapiens OX=9606 GN=SEL1L2 PE=2 SV=2	7.48943	5.32749	13.3971	11.0237	57.8835	148.351
Q4G176	2	2	10.3026	0.0995895	0.0702237	2.07476	0.373116	Condition 1	Condition 2	64757.5	ACSF3_HUMAN Malonate--CoA ligase ACSF3_ mitochondrial OS=Homo sapiens OX=9606 GN=ACSF3 PE=1 SV=3	609.851	612.601	703.888	568.653	226.146	133.662
O00151	7	6	44.0867	0.100769	0.0709546	1.37781	0.370203	Condition 1	Condition 2	36528	PDLI1_HUMAN PDZ and LIM domain protein 1 OS=Homo sapiens OX=9606 GN=PDLIM1 PE=1 SV=4	3795.02	3810.47	4268.61	3368.81	3192.54	2056.76
Q3V6T2	8	4	39.9764	0.101138	0.0711131	1.33714	0.369302	Condition 2	Condition 1	216726	GRDN_HUMAN Girdin OS=Homo sapiens OX=9606 GN=CCDC88A PE=1 SV=2	696.924	591.883	547.219	844.95	652.565	957.513
P30153	18	16	170.036	0.101482	0.0712501	1.60732	0.368464	Condition 1	Condition 2	66107.1	2AAA_HUMAN Serine/threonine-protein phosphatase 2A 65 kDa regulatory subunit A alpha isoform OS=Homo sapiens OX=9606 GN=PPP2R1A PE=1 SV=4	6885.24	6443.3	6116	5906.43	3709.71	2481.37
Q96PZ0	3	2	14.9729	0.10162	0.0712501	2.13625	0.368129	Condition 1	Condition 2	75377.8	PUS7_HUMAN Pseudouridylate synthase 7 homolog OS=Homo sapiens OX=9606 GN=PUS7 PE=1 SV=2	187.225	249.161	220.543	201.135	47.2728	59.1079
Q99829	4	3	23.5792	0.101929	0.0713655	2.0203	0.367383	Condition 1	Condition 2	59686.2	CPNE1_HUMAN Copine-1 OS=Homo sapiens OX=9606 GN=CPNE1 PE=1 SV=1	768.868	823.315	706.082	719.013	230.764	187.81
Q9Y6N5	2	1	10.2926	0.102441	0.0713808	2.83319	0.366151	Condition 1	Condition 2	50245.9	SQOR_HUMAN Sulfide:quinone oxidoreductase_ mitochondrial OS=Homo sapiens OX=9606 GN=SQOR PE=1 SV=1	756.665	881.3	748.603	648.18	141.721	52.4596
Q96ER9	1	1	4.9402	0.102766	0.0713808	2.99259	0.365372	Condition 1	Condition 2	46039.5	MITOK_HUMAN Mitochondrial potassium channel OS=Homo sapiens OX=9606 GN=CCDC51 PE=1 SV=2	1095.68	523.511	708.208	552.132	58.3422	167.246
P20618	6	5	53.8717	0.102889	0.0713808	1.15519	0.365079	Condition 1	Condition 2	26717.5	PSB1_HUMAN Proteasome subunit beta type-1 OS=Homo sapiens OX=9606 GN=PSMB1 PE=1 SV=2	4374.54	3835.89	3734.88	3726.02	3457.36	3157.14
O75832	4	3	21.9408	0.102899	0.0713808	3.29187	0.365056	Condition 1	Condition 2	24713	PSD10_HUMAN 26S proteasome non-ATPase regulatory subunit 10 OS=Homo sapiens OX=9606 GN=PSMD10 PE=1 SV=1	469.664	350.584	433.278	256.998	105.995	17.8012
P14618	35	32	398.565	0.102975	0.0713808	1.2235	0.364875	Condition 1	Condition 2	58507.3	KPYM_HUMAN Pyruvate kinase PKM OS=Homo sapiens OX=9606 GN=PKM PE=1 SV=4	60693.6	53068	49207.8	48709.4	38146.3	46343.7
Q9Y5L0	2	2	10.1257	0.103009	0.0713808	2.08564	0.364793	Condition 1	Condition 2	106029	TNPO3_HUMAN Transportin-3 OS=Homo sapiens OX=9606 GN=TNPO3 PE=1 SV=3	92.0933	121.05	101.275	97.128	24.0411	29.5846
Q15185	7	6	75.7925	0.103178	0.0713808	1.35053	0.364391	Condition 1	Condition 2	18982.6	TEBP_HUMAN Prostaglandin E synthase 3 OS=Homo sapiens OX=9606 GN=PTGES3 PE=1 SV=1	15352	15180	18466.5	13436.5	9079.21	13765.4
P62258	21	17	226.03	0.103279	0.0713808	1.22212	0.36415	Condition 1	Condition 2	29345	1433E_HUMAN 14-3-3 protein epsilon OS=Homo sapiens OX=9606 GN=YWHAE PE=1 SV=1	23291	18565.5	18912.4	18248.5	14810.9	16664.8
P49915	15	9	96.7584	0.103358	0.0713808	2.52974	0.363962	Condition 1	Condition 2	77456.9	GUAA_HUMAN GMP synthase [glutamine-hydrolyzing] OS=Homo sapiens OX=9606 GN=GMPS PE=1 SV=1	4188.39	4813.67	4383.79	1743.16	3090.73	457.51
P05388	16	5	152.568	0.10339	0.0713808	2.52488	0.363886	Condition 1	Condition 2	34444.7	RLA0_HUMAN 60S acidic ribosomal protein P0 OS=Homo sapiens OX=9606 GN=RPLP0 PE=1 SV=1	14373.1	11548.7	11269.3	9736.36	1310.63	3682.85
Q13347	8	8	45.7882	0.103649	0.0714596	1.21858	0.363275	Condition 1	Condition 2	36901.1	EIF3I_HUMAN Eukaryotic translation initiation factor 3 subunit I OS=Homo sapiens OX=9606 GN=EIF3I PE=1 SV=1	2837.96	2475.91	2463.04	2109.63	1825.3	2447.02
O60313	11	10	65.5972	0.103882	0.0715038	1.15857	0.362724	Condition 1	Condition 2	112201	OPA1_HUMAN Dynamin-like 120 kDa protein_ mitochondrial OS=Homo sapiens OX=9606 GN=OPA1 PE=1 SV=3	1859.34	1981.7	1939.27	1804.21	1441.55	1743.41
Q9H2Z4;P43699	2	1	10.7966	0.104001	0.0715038	5.03467	0.362444	Condition 1	Condition 2	36293.2	NKX24_HUMAN Homeobox protein Nkx-2.4 OS=Homo sapiens OX=9606 GN=NKX2-4 PE=1 SV=3	22.0654	77.6282	113.829	42.4104	0	0
P61158	4	4	25.7132	0.105295	0.0722929	1.6991	0.359427	Condition 1	Condition 2	47827.5	ARP3_HUMAN Actin-related protein 3 OS=Homo sapiens OX=9606 GN=ACTR3 PE=1 SV=3	2878.58	2499.85	2389.93	2471.67	967.439	1132.94
Q8IWJ2	5	3	29.5544	0.105666	0.0724475	1.85239	0.35857	Condition 2	Condition 1	196993	GCC2_HUMAN GRIP and coiled-coil domain-containing protein 2 OS=Homo sapiens OX=9606 GN=GCC2 PE=1 SV=4	1168.96	1096.99	1429.53	1353.08	2209.33	3283.1
P33316	5	5	46.0318	0.10595	0.0725418	1.42066	0.357917	Condition 1	Condition 2	26848.4	DUT_HUMAN Deoxyuridine 5'-triphosphate nucleotidohydrolase_ mitochondrial OS=Homo sapiens OX=9606 GN=DUT PE=1 SV=4	1062.76	1168.21	1488.05	967.518	1003.74	646.555
P52815	4	3	28.8659	0.106175	0.0725958	1.67286	0.357401	Condition 1	Condition 2	21576.3	RM12_HUMAN 39S ribosomal protein L12_ mitochondrial OS=Homo sapiens OX=9606 GN=MRPL12 PE=1 SV=2	1676.55	1912.86	2298.06	1230.52	674.994	1613.9
P36406	4	3	20.5077	0.106679	0.0728398	1.47529	0.356251	Condition 2	Condition 1	65549.4	TRI23_HUMAN E3 ubiquitin-protein ligase TRIM23 OS=Homo sapiens OX=9606 GN=TRIM23 PE=1 SV=1	949.073	822.606	806.178	881.879	1474.83	1446.39
Q9Y697	2	1	15.4618	0.107015	0.072883	1.73204	0.35549	Condition 2	Condition 1	50595	NFS1_HUMAN Cysteine desulfurase_ mitochondrial OS=Homo sapiens OX=9606 GN=NFS1 PE=1 SV=3	380.266	371.155	289.831	363.729	678.56	761.206
P21912	5	3	27.5799	0.107037	0.072883	1.13439	0.35544	Condition 1	Condition 2	32428.2	SDHB_HUMAN Succinate dehydrogenase [ubiquinone] iron-sulfur subunit_ mitochondrial OS=Homo sapiens OX=9606 GN=SDHB PE=1 SV=3	1349.54	1353.71	1175.49	1189.45	1053.5	1176.26
P49755	4	3	34.8256	0.107396	0.0728885	1.54287	0.354628	Condition 1	Condition 2	25147.1	TMEDA_HUMAN Transmembrane emp24 domain-containing protein 10 OS=Homo sapiens OX=9606 GN=TMED10 PE=1 SV=2	2407.22	2708.26	2461.3	2168.41	1000.51	1741.93
P61981	10	6	113.817	0.107474	0.0728885	1.8184	0.354451	Condition 1	Condition 2	28473.7	1433G_HUMAN 14-3-3 protein gamma OS=Homo sapiens OX=9606 GN=YWHAG PE=1 SV=2	5759.13	5472.4	5344.32	5007.55	2590.9	1517.19
P39210	1	1	4.2772	0.107486	0.0728885	3.5537	0.354426	Condition 1	Condition 2	19961.3	MPV17_HUMAN Protein Mpv17 OS=Homo sapiens OX=9606 GN=MPV17 PE=1 SV=1	41.4328	28.354	27.6836	25.78	1.64786	0
O95396	2	1	9.9379	0.107659	0.0728954	3.50688	0.354036	Condition 1	Condition 2	50581.8	MOCS3_HUMAN Adenylyltransferase and sulfurtransferase MOCS3 OS=Homo sapiens OX=9606 GN=MOCS3 PE=1 SV=1	183.159	144.065	114.677	125.414	0	0.596117
Q9BXJ9	1	1	4.8869	0.107853	0.0728954	1.57125	0.353602	Condition 2	Condition 1	102527	NAA15_HUMAN N-alpha-acetyltransferase 15_ NatA auxiliary subunit OS=Homo sapiens OX=9606 GN=NAA15 PE=1 SV=1	591.536	415.428	477.753	1036.59	742.307	553.959
Q8IY67	3	1	21.7172	0.108013	0.0728954	6.9434	0.353242	Condition 1	Condition 2	64504.4	RAVR1_HUMAN Ribonucleoprotein PTB-binding 1 OS=Homo sapiens OX=9606 GN=RAVER1 PE=1 SV=1	346.977	433.077	472.138	155.07	0	25.2728
P00395	1	1	5.2585	0.108089	0.0728954	3.32458	0.353072	Condition 1	Condition 2	57098.6	COX1_HUMAN Cytochrome c oxidase subunit 1 OS=Homo sapiens OX=9606 GN=MT-CO1 PE=1 SV=1	6322.26	4924.33	4571.88	3133.81	204.749	1419.48
Q9Y2S7	2	1	9.8304	0.108231	0.0728954	2.2879	0.352755	Condition 1	Condition 2	42261.4	PDIP2_HUMAN Polymerase delta-interacting protein 2 OS=Homo sapiens OX=9606 GN=POLDIP2 PE=1 SV=1	255.724	218.388	191.301	89.6676	170.231	30.9415
P42285	4	3	19.6772	0.108824	0.0730998	1.32281	0.351438	Condition 1	Condition 2	118831	MTREX_HUMAN Exosome RNA helicase MTR4 OS=Homo sapiens OX=9606 GN=MTREX PE=1 SV=3	500.534	375.746	353.134	310.223	351.532	267.643
Q99436	5	5	35.5391	0.109037	0.0730998	1.33349	0.350965	Condition 1	Condition 2	30307.7	PSB7_HUMAN Proteasome subunit beta type-7 OS=Homo sapiens OX=9606 GN=PSMB7 PE=1 SV=1	1169.24	1178.4	1420.37	1111.94	717.535	996.2
Q9NZL4	3	3	18.7481	0.109286	0.0730998	2.47418	0.350417	Condition 1	Condition 2	40044.3	HPBP1_HUMAN Hsp70-binding protein 1 OS=Homo sapiens OX=9606 GN=HSPBP1 PE=1 SV=2	648.523	566.092	558.833	515.085	140.893	60.8021
Q99729	7	4	68.6751	0.109293	0.0730998	1.35609	0.350401	Condition 1	Condition 2	36339	ROAA_HUMAN Heterogeneous nuclear ribonucleoprotein A/B OS=Homo sapiens OX=9606 GN=HNRNPAB PE=1 SV=2	3071.32	2977.1	3915.14	2888.81	2560.69	1897.8
P04264	19	13	176.951	0.109327	0.0730998	4.543	0.350325	Condition 2	Condition 1	66209.9	K2C1_HUMAN Keratin_ type II cytoskeletal 1 OS=Homo sapiens OX=9606 GN=KRT1 PE=1 SV=6	3664.41	4409.19	3719.61	7699	39191.1	6686.43
Q96CS3	3	3	23.6158	0.109786	0.0730998	1.5258	0.349319	Condition 1	Condition 2	52965.7	FAF2_HUMAN FAS-associated factor 2 OS=Homo sapiens OX=9606 GN=FAF2 PE=1 SV=2	1126.85	1126.47	1073.45	1022.62	698.286	459.444
Q08752	8	7	52.3373	0.109801	0.0730998	1.2702	0.349286	Condition 1	Condition 2	41162.8	PPID_HUMAN Peptidyl-prolyl cis-trans isomerase D OS=Homo sapiens OX=9606 GN=PPID PE=1 SV=3	1337.53	1401.19	1489.24	874.831	1312.67	1141.08
P60900	9	7	64.9641	0.110012	0.0730998	1.3284	0.348823	Condition 2	Condition 1	27855.7	PSA6_HUMAN Proteasome subunit alpha type-6 OS=Homo sapiens OX=9606 GN=PSMA6 PE=1 SV=1	4417.17	3688.35	3689.39	4165.57	6295.32	5207.45
P08574	4	4	32.7672	0.110073	0.0730998	1.46343	0.348691	Condition 1	Condition 2	35764.2	CY1_HUMAN Cytochrome c1_ heme protein_ mitochondrial OS=Homo sapiens OX=9606 GN=CYC1 PE=1 SV=3	2394.71	2580.34	2267.99	2358.95	1368.39	1222.01
P26640	12	10	75.1574	0.110187	0.0730998	3.6209	0.348442	Condition 2	Condition 1	141731	SYVC_HUMAN Valine--tRNA ligase OS=Homo sapiens OX=9606 GN=VARS1 PE=1 SV=4	1466.14	1271.34	1182.7	1784.93	9560.28	2849.37
O60749	3	1	15.3253	0.110218	0.0730998	2.83239	0.348375	Condition 1	Condition 2	58585.3	SNX2_HUMAN Sorting nexin-2 OS=Homo sapiens OX=9606 GN=SNX2 PE=1 SV=2	6099.72	5295.92	5766.14	4485.52	1239.36	334.234
P62081	12	11	113.062	0.110569	0.0730998	1.82715	0.347611	Condition 1	Condition 2	22126.9	RS7_HUMAN 40S ribosomal protein S7 OS=Homo sapiens OX=9606 GN=RPS7 PE=1 SV=1	18628.2	17095.9	18244	15529.9	4639.83	9366.94
Q9BZE4	3	3	15.5214	0.110596	0.0730998	1.971	0.347553	Condition 1	Condition 2	74363.9	NOG1_HUMAN Nucleolar GTP-binding protein 1 OS=Homo sapiens OX=9606 GN=GTPBP4 PE=1 SV=3	7117.91	7081.66	7122.05	6170.15	3157.39	1490.15
P09669	1	1	7.0328	0.110727	0.0730998	1.77453	0.34727	Condition 1	Condition 2	8781.47	COX6C_HUMAN Cytochrome c oxidase subunit 6C OS=Homo sapiens OX=9606 GN=COX6C PE=1 SV=2	3809.54	3466.35	3143.91	3316.13	1100.27	1455.48
Q9Y617	15	14	94.7227	0.110747	0.0730998	1.35194	0.347226	Condition 1	Condition 2	40821.9	SERC_HUMAN Phosphoserine aminotransferase OS=Homo sapiens OX=9606 GN=PSAT1 PE=1 SV=2	4139.89	3370.34	3119.54	2155.78	3292.84	2413.98
Q9NRD5	2	1	10.9103	0.111305	0.0733048	2.94332	0.346022	Condition 2	Condition 1	47056.4	PICK1_HUMAN PRKCA-binding protein OS=Homo sapiens OX=9606 GN=PICK1 PE=1 SV=2	637.635	628.717	558.42	828.701	1117.95	3424.24
P33240;Q9H0L4	8	7	50.037	0.111353	0.0733048	2.08181	0.345919	Condition 1	Condition 2	61073.8	CSTF2_HUMAN Cleavage stimulation factor subunit 2 OS=Homo sapiens OX=9606 GN=CSTF2 PE=1 SV=1	12509.1	13322.2	12033.4	11709.1	4105.42	2373.79
P48739	2	2	11.1194	0.111643	0.0733636	2.57514	0.345297	Condition 1	Condition 2	31825.3	PIPNB_HUMAN Phosphatidylinositol transfer protein beta isoform OS=Homo sapiens OX=9606 GN=PITPNB PE=1 SV=2	727.22	629.896	590.944	338.924	358.407	59.1565
P20073	15	12	105.758	0.111738	0.0733636	2.15684	0.345093	Condition 2	Condition 1	53024.5	ANXA7_HUMAN Annexin A7 OS=Homo sapiens OX=9606 GN=ANXA7 PE=1 SV=3	2329.48	2214.36	2770.35	2499.19	6210.31	7066.06
Q96EY1	1	1	5.4366	0.112537	0.0737905	1.44722	0.343392	Condition 1	Condition 2	53116.1	DNJA3_HUMAN DnaJ homolog subfamily A member 3_ mitochondrial OS=Homo sapiens OX=9606 GN=DNAJA3 PE=1 SV=2	1863.35	1790.22	1644.75	1741.69	947.368	971.98
P39656	6	6	48.5854	0.112989	0.073805	1.3133	0.342436	Condition 1	Condition 2	50972	OST48_HUMAN Dolichyl-diphosphooligosaccharide--protein glycosyltransferase 48 kDa subunit OS=Homo sapiens OX=9606 GN=DDOST PE=1 SV=4	5067.89	4537.96	3822.89	2977.41	3051.69	4196.11
Q7Z2W9	1	1	5.7181	0.113061	0.073805	1.9349	0.342286	Condition 1	Condition 2	22985.8	RM21_HUMAN 39S ribosomal protein L21_ mitochondrial OS=Homo sapiens OX=9606 GN=MRPL21 PE=1 SV=2	638.464	531.721	451.186	504.406	194.096	139.46
O75340	3	2	15.376	0.113305	0.073805	1.56614	0.341772	Condition 1	Condition 2	21925.5	PDCD6_HUMAN Programmed cell death protein 6 OS=Homo sapiens OX=9606 GN=PDCD6 PE=1 SV=1	1337.78	1076.46	912.695	1020.58	505.733	597.97
P21266	6	4	44.3918	0.1134	0.073805	12.5813	0.341572	Condition 2	Condition 1	27015.9	GSTM3_HUMAN Glutathione S-transferase Mu 3 OS=Homo sapiens OX=9606 GN=GSTM3 PE=1 SV=3	1189.64	1057.26	997.9	1762.09	34706.8	4354.81
P62841	5	5	42.7562	0.113451	0.073805	1.95764	0.341466	Condition 1	Condition 2	17040.2	RS15_HUMAN 40S ribosomal protein S15 OS=Homo sapiens OX=9606 GN=RPS15 PE=1 SV=2	3825.03	3427.13	3634.03	3174.16	1618.48	768.245
P26038	31	17	265.266	0.113453	0.073805	1.28567	0.341462	Condition 2	Condition 1	67934.2	MOES_HUMAN Moesin OS=Homo sapiens OX=9606 GN=MSN PE=1 SV=3	10874.5	8987.19	8892.5	10000.9	14067.7	12899.9
P61225;P10114;Q9Y3L5	3	2	17.8115	0.114481	0.0743765	1.66946	0.339319	Condition 1	Condition 2	20732.5	RAP2B_HUMAN Ras-related protein Rap-2b OS=Homo sapiens OX=9606 GN=RAP2B PE=1 SV=1	670.475	712.505	630.489	504.366	209.572	492.125
O95336	7	5	46.9166	0.114671	0.0744022	1.20414	0.338927	Condition 1	Condition 2	27832	6PGL_HUMAN 6-phosphogluconolactonase OS=Homo sapiens OX=9606 GN=PGLS PE=1 SV=2	3026	2830.89	3155.88	2952.47	2186.43	2345.95
Q9NWX5	1	1	5.1115	0.114924	0.074469	1.79858	0.338405	Condition 1	Condition 2	47706.3	ASB6_HUMAN Ankyrin repeat and SOCS box protein 6 OS=Homo sapiens OX=9606 GN=ASB6 PE=1 SV=1	1318.83	2290.54	2348.63	1516.42	1121.86	674.334
P17948	3	2	27.4456	0.11508	0.0744727	26.0905	0.338084	Condition 2	Condition 1	152651	VGFR1_HUMAN Vascular endothelial growth factor receptor 1 OS=Homo sapiens OX=9606 GN=FLT1 PE=1 SV=2	215.344	362.807	507.944	567.698	2526.75	25242.3
P20674	8	4	63.4929	0.115485	0.0746376	1.74524	0.337252	Condition 1	Condition 2	16933.3	COX5A_HUMAN Cytochrome c oxidase subunit 5A_ mitochondrial OS=Homo sapiens OX=9606 GN=COX5A PE=1 SV=2	3112.71	4389.94	5689.59	3367.68	2637.35	1553.94
P00367	17	7	107.363	0.116405	0.0751342	1.55419	0.335379	Condition 1	Condition 2	61740.1	DHE3_HUMAN Glutamate dehydrogenase 1_ mitochondrial OS=Homo sapiens OX=9606 GN=GLUD1 PE=1 SV=2	1645.21	1492.9	1457.14	1343.57	584.048	1029.06
Q9Y237	1	1	6.7827	0.117797	0.0758782	2.43733	0.332582	Condition 1	Condition 2	13867	PIN4_HUMAN Peptidyl-prolyl cis-trans isomerase NIMA-interacting 4 OS=Homo sapiens OX=9606 GN=PIN4 PE=1 SV=1	3143.75	2718.15	3259.87	2986.27	302.557	453.701
P35749	24	10	128.286	0.117864	0.0758782	2.36754	0.33245	Condition 2	Condition 1	228195	MYH11_HUMAN Myosin-11 OS=Homo sapiens OX=9606 GN=MYH11 PE=1 SV=3	2694.38	2346.97	2472.73	2873.21	10108.2	4808.44
P01236	2	2	11.488	0.118499	0.0761877	29.1504	0.33119	Condition 2	Condition 1	26275.1	PRL_HUMAN Prolactin OS=Homo sapiens OX=9606 GN=PRL PE=1 SV=1	506.6	325.628	323.057	437.18	27005.6	6234.26
Q6PIW4	2	1	8.9419	0.118761	0.0762576	1.8384	0.330672	Condition 2	Condition 1	74875.5	FIGL1_HUMAN Fidgetin-like protein 1 OS=Homo sapiens OX=9606 GN=FIGNL1 PE=1 SV=2	467.596	277.355	267.383	366.923	716.344	777.809
Q86TX2;P49753	4	2	21.8576	0.119027	0.0763294	10.5221	0.330149	Condition 2	Condition 1	46676.6	ACOT1_HUMAN Acyl-coenzyme A thioesterase 1 OS=Homo sapiens OX=9606 GN=ACOT1 PE=1 SV=1	563.985	581.061	519.389	14759.8	1850.75	902.898
Q9NRR5	3	1	17.9251	0.119246	0.0763711	1.58788	0.329719	Condition 1	Condition 2	63910.2	UBQL4_HUMAN Ubiquilin-4 OS=Homo sapiens OX=9606 GN=UBQLN4 PE=1 SV=2	525.31	532.508	740.866	560.664	265.281	306.814
Q96C36	12	6	73.1524	0.119531	0.0764545	1.39134	0.329162	Condition 1	Condition 2	33979.4	P5CR2_HUMAN Pyrroline-5-carboxylate reductase 2 OS=Homo sapiens OX=9606 GN=PYCR2 PE=1 SV=1	1158.52	846.529	809.44	797.192	523.062	702.614
Q6ZRS4	1	1	4.9279	0.119898	0.0765225	1.99583	0.328446	Condition 2	Condition 1	117285	ITPI1_HUMAN Protein ITPRID1 OS=Homo sapiens OX=9606 GN=ITPRID1 PE=2 SV=2	1620.63	1176.86	1084.64	1581.94	2021.05	4145.06
Q15056	9	5	56.7739	0.119946	0.0765225	1.98693	0.328353	Condition 1	Condition 2	27442.1	IF4H_HUMAN Eukaryotic translation initiation factor 4H OS=Homo sapiens OX=9606 GN=EIF4H PE=1 SV=5	3456.84	5080.23	6733.17	3694.55	1242.88	2747.93
Q5VW32	1	1	5.6612	0.120386	0.0767047	3.00488	0.327499	Condition 1	Condition 2	46989.4	BROX_HUMAN BRO1 domain-containing protein BROX OS=Homo sapiens OX=9606 GN=BROX PE=1 SV=1	988.15	940.768	707.484	813.482	48.4996	15.39
P62273	4	4	34.0741	0.121147	0.0768435	1.51809	0.326033	Condition 1	Condition 2	6904.89	RS29_HUMAN 40S ribosomal protein S29 OS=Homo sapiens OX=9606 GN=RPS29 PE=1 SV=2	2053.41	1857.99	2246.42	1983.64	1176.66	895.997
P09104	10	3	80.9571	0.121168	0.0768435	1.92183	0.325993	Condition 1	Condition 2	47610.8	ENOG_HUMAN Gamma-enolase OS=Homo sapiens OX=9606 GN=ENO2 PE=1 SV=3	3759.06	2232.9	2217.55	2100.83	707.681	1463.2
O43707	42	20	308.648	0.121215	0.0768435	2.69204	0.325901	Condition 2	Condition 1	105310	ACTN4_HUMAN Alpha-actinin-4 OS=Homo sapiens OX=9606 GN=ACTN4 PE=1 SV=2	3161.87	3518.74	3531.93	10464.9	13625.1	3402.5
O00273	4	4	21.7654	0.121224	0.0768435	1.37648	0.325885	Condition 1	Condition 2	36921.1	DFFA_HUMAN DNA fragmentation factor subunit alpha OS=Homo sapiens OX=9606 GN=DFFA PE=1 SV=1	1036.17	817.083	753.788	653.679	762.518	477.8
Q15459	15	13	80.2293	0.121931	0.0770946	1.83018	0.324535	Condition 1	Condition 2	88943.4	SF3A1_HUMAN Splicing factor 3A subunit 1 OS=Homo sapiens OX=9606 GN=SF3A1 PE=1 SV=1	1529.72	1580.57	1695	1600.41	578.052	447.114
Q6PI48	7	6	42.4265	0.122148	0.0770946	2.71133	0.324122	Condition 1	Condition 2	74133.1	SYDM_HUMAN Aspartate--tRNA ligase_ mitochondrial OS=Homo sapiens OX=9606 GN=DARS2 PE=1 SV=1	1496.71	1402.66	1442.82	998.736	92.0059	510.758
Q15365;P57723	17	10	143.623	0.122276	0.0770946	1.7258	0.32388	Condition 1	Condition 2	38011.1	PCBP1_HUMAN Poly(rC)-binding protein 1 OS=Homo sapiens OX=9606 GN=PCBP1 PE=1 SV=2	11040.7	9728.11	10256.9	8394.12	6694.11	2889.31
Q96HE7	16	14	107.638	0.122334	0.0770946	1.32068	0.323769	Condition 2	Condition 1	55248.1	ERO1A_HUMAN ERO1-like protein alpha OS=Homo sapiens OX=9606 GN=ERO1A PE=1 SV=2	3249.5	2881.31	2819.94	4164.42	4630.68	3025.97
Q9NS69	5	5	33.9316	0.122512	0.0770946	1.46367	0.323434	Condition 1	Condition 2	15521.7	TOM22_HUMAN Mitochondrial import receptor subunit TOM22 homolog OS=Homo sapiens OX=9606 GN=TOMM22 PE=1 SV=3	3485.75	3246.04	3280.87	3100.12	1467.21	2273.43
Q96DI7	2	2	12.1113	0.122564	0.0770946	1.2063	0.323334	Condition 1	Condition 2	39766.8	SNR40_HUMAN U5 small nuclear ribonucleoprotein 40 kDa protein OS=Homo sapiens OX=9606 GN=SNRNP40 PE=1 SV=1	1812.44	1615.68	1546.11	1210.71	1298.19	1614.65
P14927	6	4	37.8743	0.122709	0.0770946	2.3913	0.323062	Condition 2	Condition 1	13530.5	QCR7_HUMAN Cytochrome b-c1 complex subunit 7 OS=Homo sapiens OX=9606 GN=UQCRB PE=1 SV=2	1399.11	1227.32	1499.79	1786.77	2182.35	5897.91
O14925;Q5SRD1	2	2	11.5063	0.122946	0.0771457	12.5453	0.322616	Condition 2	Condition 1	22114.3	TIM23_HUMAN Mitochondrial import inner membrane translocase subunit Tim23 OS=Homo sapiens OX=9606 GN=TIMM23 PE=1 SV=1	451.397	348.511	428.557	13209.3	638.872	1563.25
P60602	1	1	6.6923	0.123497	0.077317	1.63463	0.321581	Condition 2	Condition 1	8411	ROMO1_HUMAN Reactive oxygen species modulator 1 OS=Homo sapiens OX=9606 GN=ROMO1 PE=1 SV=1	154.929	140.207	104.141	214.13	294.281	144.259
Q9UBQ5	1	1	6.2927	0.123531	0.077317	1.33968	0.321519	Condition 2	Condition 1	25344.9	EIF3K_HUMAN Eukaryotic translation initiation factor 3 subunit K OS=Homo sapiens OX=9606 GN=EIF3K PE=1 SV=1	2161.01	1945.95	1678.6	1981.45	2927.69	2841.68
P38117	11	9	71.7333	0.1242	0.077638	1.30686	0.320273	Condition 1	Condition 2	28071.8	ETFB_HUMAN Electron transfer flavoprotein subunit beta OS=Homo sapiens OX=9606 GN=ETFB PE=1 SV=3	2796.22	2706.14	2899.02	2418.21	2445.04	1565.4
P46087	9	7	47.242	0.124436	0.0776877	1.32541	0.319835	Condition 1	Condition 2	89644.1	NOP2_HUMAN Probable 28S rRNA (cytosine(4447)-C(5))-methyltransferase OS=Homo sapiens OX=9606 GN=NOP2 PE=1 SV=2	1966.66	2253.41	1997.61	1834.77	1139.14	1717.24
P17661	8	1	70.0976	0.124792	0.0777655	2.90252	0.319178	Condition 2	Condition 1	53592.9	DESM_HUMAN Desmin OS=Homo sapiens OX=9606 GN=DES PE=1 SV=3	20.1941	22.0561	27.5273	131.404	37.9386	33.1877
Q2M243	2	1	10.0653	0.124966	0.0777655	1.32002	0.318858	Condition 1	Condition 2	75867.9	CCD27_HUMAN Coiled-coil domain-containing protein 27 OS=Homo sapiens OX=9606 GN=CCDC27 PE=1 SV=2	4013.31	4034.25	4252.85	3783.74	3276.97	2257.65
P22059	2	2	10.1888	0.125032	0.0777655	1.37849	0.318737	Condition 1	Condition 2	90276.1	OSBP1_HUMAN Oxysterol-binding protein 1 OS=Homo sapiens OX=9606 GN=OSBP PE=1 SV=1	203.061	165.194	139.419	129.455	94.3118	144.515
Q86UP2	5	5	25.0004	0.125758	0.078119	1.99329	0.317408	Condition 2	Condition 1	156561	KTN1_HUMAN Kinectin OS=Homo sapiens OX=9606 GN=KTN1 PE=1 SV=1	415.231	409.16	379.611	395.447	1072.6	931.873
Q6PK04	1	1	5.4252	0.126383	0.0784092	2.69304	0.316272	Condition 1	Condition 2	33288.5	CC137_HUMAN Coiled-coil domain-containing protein 137 OS=Homo sapiens OX=9606 GN=CCDC137 PE=1 SV=1	269.867	203.375	163.505	162.05	14.1681	60.2237
O75494	2	2	11.9703	0.12679	0.0785632	1.66155	0.315537	Condition 1	Condition 2	31357.6	SRS10_HUMAN Serine/arginine-rich splicing factor 10 OS=Homo sapiens OX=9606 GN=SRSF10 PE=1 SV=1	1513.16	1705.5	1675.83	1350.35	497.492	1097.91
Q15397	5	4	26.4835	0.127224	0.0787294	1.79413	0.314755	Condition 1	Condition 2	73983.8	PUM3_HUMAN Pumilio homolog 3 OS=Homo sapiens OX=9606 GN=PUM3 PE=1 SV=3	1885.04	2497.54	2033.25	1982.96	578.807	1014.24
P40227	20	11	152.773	0.1274	0.0787294	1.19219	0.314439	Condition 1	Condition 2	58480.5	TCPZ_HUMAN T-complex protein 1 subunit zeta OS=Homo sapiens OX=9606 GN=CCT6A PE=1 SV=3	7052.1	5711.38	5657.62	4917.03	5725.64	4808.74
P82650	6	3	43.0067	0.127547	0.0787294	1.89005	0.314176	Condition 1	Condition 2	41451.5	RT22_HUMAN 28S ribosomal protein S22_ mitochondrial OS=Homo sapiens OX=9606 GN=MRPS22 PE=1 SV=1	1123.26	1243.03	1360.19	552.758	274.66	1144.21
Q13155	4	4	29.5806	0.127788	0.0787294	2.40672	0.313746	Condition 1	Condition 2	35691	AIMP2_HUMAN Aminoacyl tRNA synthase complex-interacting multifunctional protein 2 OS=Homo sapiens OX=9606 GN=AIMP2 PE=1 SV=2	14806.7	15913	17221.8	16909.8	1306.75	1703.34
Q9UGP8	4	4	20.5809	0.127882	0.0787294	1.31786	0.313578	Condition 1	Condition 2	88396.3	SEC63_HUMAN Translocation protein SEC63 homolog OS=Homo sapiens OX=9606 GN=SEC63 PE=1 SV=2	816.943	670.515	611.724	652.082	510.737	430.054
P53675	17	5	139.323	0.128011	0.0787294	2.15516	0.313349	Condition 2	Condition 1	189140	CLH2_HUMAN Clathrin heavy chain 2 OS=Homo sapiens OX=9606 GN=CLTCL1 PE=1 SV=2	144.487	130.056	154.141	139.819	369.49	414.573
Q96QK1	13	10	74.2508	0.128177	0.0787343	1.77002	0.313053	Condition 1	Condition 2	92505.6	VPS35_HUMAN Vacuolar protein sorting-associated protein 35 OS=Homo sapiens OX=9606 GN=VPS35 PE=1 SV=2	1563.88	1596.28	1460.53	1133.72	1091.1	385.716
Q9Y224	11	11	71.5028	0.129241	0.0792892	1.65969	0.311174	Condition 1	Condition 2	28182.2	RTRAF_HUMAN RNA transcription_ translation and transport factor protein OS=Homo sapiens OX=9606 GN=RTRAF PE=1 SV=1	1646.98	1854.42	2244.17	1890.22	723.217	848.4
P31150	16	8	117.961	0.130081	0.0796084	3.9997	0.309705	Condition 2	Condition 1	51210.1	GDIA_HUMAN Rab GDP dissociation inhibitor alpha OS=Homo sapiens OX=9606 GN=GDI1 PE=1 SV=2	3304.57	2703.99	2559.42	3599.12	6631.83	24038.4
P55884	13	9	73.0168	0.130082	0.0796084	1.50662	0.309703	Condition 1	Condition 2	92880.9	EIF3B_HUMAN Eukaryotic translation initiation factor 3 subunit B OS=Homo sapiens OX=9606 GN=EIF3B PE=1 SV=3	1744.5	1556.6	1588.43	1610.77	935.823	698.77
P52788	2	2	10.8971	0.131802	0.0805167	1.88834	0.306737	Condition 1	Condition 2	41724.5	SPSY_HUMAN Spermine synthase OS=Homo sapiens OX=9606 GN=SMS PE=1 SV=2	1001.42	993.348	1023.5	1038.87	237.51	321.986
O75153	15	12	95.5069	0.131891	0.0805167	1.29616	0.306583	Condition 2	Condition 1	148096	CLU_HUMAN Clustered mitochondria protein homolog OS=Homo sapiens OX=9606 GN=CLUH PE=1 SV=2	3152.83	2562.33	2579.69	2905.93	4316.08	3529.41
Q96AE4	8	5	57.8566	0.13236	0.080653	1.63404	0.305785	Condition 1	Condition 2	67731.6	FUBP1_HUMAN Far upstream element-binding protein 1 OS=Homo sapiens OX=9606 GN=FUBP1 PE=1 SV=3	564.929	584.89	691.199	546.644	380.619	199.407
P55327	9	7	82.9278	0.13244	0.080653	1.18388	0.305649	Condition 1	Condition 2	24384.1	TPD52_HUMAN Tumor protein D52 OS=Homo sapiens OX=9606 GN=TPD52 PE=1 SV=2	3302.28	3364.17	3858.66	3267.69	3087.83	2534.81
Q96KR1	6	3	31.7452	0.132687	0.0807041	1.68757	0.305231	Condition 1	Condition 2	118153	ZFR_HUMAN Zinc finger RNA-binding protein OS=Homo sapiens OX=9606 GN=ZFR PE=1 SV=2	517.652	368.415	416.268	278.069	132.652	361.002
Q6ZSC3	2	2	10.6605	0.133313	0.0809655	4.62514	0.304174	Condition 2	Condition 1	40894.4	RBM43_HUMAN RNA-binding protein 43 OS=Homo sapiens OX=9606 GN=RBM43 PE=1 SV=1	350.746	254.841	275.726	407.376	640.758	3028.06
Q9H3K6	2	2	18.7108	0.133443	0.0809655	1.29838	0.303954	Condition 1	Condition 2	10287.6	BOLA2_HUMAN BolA-like protein 2 OS=Homo sapiens OX=9606 GN=BOLA2 PE=1 SV=1	1811.39	1975.25	2469.5	1844.92	1677.09	1296.42
Q9BPW4	2	2	14.9298	0.134062	0.0812415	2.14784	0.302918	Condition 1	Condition 2	39278.2	APOL4_HUMAN Apolipoprotein L4 OS=Homo sapiens OX=9606 GN=APOL4 PE=2 SV=3	2245.34	1330.52	1466.37	1262.35	820.425	264.811
O00566	2	1	10.0384	0.134322	0.0812996	3.00673	0.302485	Condition 1	Condition 2	78977.9	MPP10_HUMAN U3 small nucleolar ribonucleoprotein protein MPP10 OS=Homo sapiens OX=9606 GN=MPHOSPH10 PE=1 SV=2	282.588	128.219	190.249	133.313	57.0868	9.50342
P09651;Q32P51	15	11	190.995	0.134571	0.0813511	1.33797	0.30207	Condition 1	Condition 2	38860.8	ROA1_HUMAN Heterogeneous nuclear ribonucleoprotein A1 OS=Homo sapiens OX=9606 GN=HNRNPA1 PE=1 SV=5	34156.4	30624.5	35721	33627.6	19915.4	21572.4
O94830	2	1	10.0698	0.134768	0.0813708	4.74648	0.301744	Condition 1	Condition 2	81716.3	DDHD2_HUMAN Phospholipase DDHD2 OS=Homo sapiens OX=9606 GN=DDHD2 PE=1 SV=2	105.997	103.508	111.114	20.3197	0	47.2292
P08727	4	1	29.2784	0.136169	0.0821171	1.199	0.299437	Condition 1	Condition 2	44106.1	K1C19_HUMAN Keratin_ type I cytoskeletal 19 OS=Homo sapiens OX=9606 GN=KRT19 PE=1 SV=4	5445.68	5540.89	5586.87	5364.97	3770.11	4687.66
Q09028	9	4	66.322	0.136609	0.0822821	1.27622	0.29872	Condition 1	Condition 2	47940.9	RBBP4_HUMAN Histone-binding protein RBBP4 OS=Homo sapiens OX=9606 GN=RBBP4 PE=1 SV=3	2361.63	2316.14	2658.99	1689.12	1607.35	2452.35
P61513;A6NKH3	2	2	13.1585	0.137022	0.0824308	1.25837	0.29805	Condition 1	Condition 2	10503.4	RL37A_HUMAN 60S ribosomal protein L37a OS=Homo sapiens OX=9606 GN=RPL37A PE=1 SV=2	2077.71	1828.55	1851.55	1317.77	1927.64	1330.21
Q01130;Q9BRL6	4	4	31.9306	0.137691	0.0826851	1.2087	0.296971	Condition 1	Condition 2	25476.4	SRSF2_HUMAN Serine/arginine-rich splicing factor 2 OS=Homo sapiens OX=9606 GN=SRSF2 PE=1 SV=4	5281.66	5924.99	7073.52	5502.77	5034.43	4586.64
P31943	17	6	159.331	0.137884	0.0826851	1.17767	0.29666	Condition 1	Condition 2	49514.7	HNRH1_HUMAN Heterogeneous nuclear ribonucleoprotein H OS=Homo sapiens OX=9606 GN=HNRNPH1 PE=1 SV=4	7814.32	7929.13	10027.5	7581.08	7377.21	6924.64
Q9BY32	1	1	5.7199	0.138064	0.0826851	2.57527	0.296371	Condition 1	Condition 2	21844.9	ITPA_HUMAN Inosine triphosphate pyrophosphatase OS=Homo sapiens OX=9606 GN=ITPA PE=1 SV=2	872.608	936.991	1119.47	902.862	186.947	47.5718
O00429	5	4	27.5004	0.138122	0.0826851	1.71732	0.296278	Condition 1	Condition 2	82390.5	DNM1L_HUMAN Dynamin-1-like protein OS=Homo sapiens OX=9606 GN=DNM1L PE=1 SV=2	205.238	199.198	158.888	127.785	148.796	51.4432
P50990	26	21	207.783	0.138279	0.0826851	2.4665	0.296027	Condition 2	Condition 1	60191	TCPQ_HUMAN T-complex protein 1 subunit theta OS=Homo sapiens OX=9606 GN=CCT8 PE=1 SV=4	6372.63	6136.94	5898.46	7313.3	10401.8	27688.3
Q92538	11	6	61.5552	0.138549	0.0827468	1.22122	0.295596	Condition 2	Condition 1	208499	GBF1_HUMAN Golgi-specific brefeldin A-resistance guanine nucleotide exchange factor 1 OS=Homo sapiens OX=9606 GN=GBF1 PE=1 SV=2	2800.84	2485.24	2236.36	2626.35	3520.12	3040.1
O95758	5	1	31.929	0.138814	0.0827849	1.40083	0.295173	Condition 1	Condition 2	59974.8	PTBP3_HUMAN Polypyrimidine tract-binding protein 3 OS=Homo sapiens OX=9606 GN=PTBP3 PE=1 SV=2	459.834	558.325	554.319	294.524	527.614	300.394
Q9Y5M8	10	6	65.1199	0.139101	0.0827849	1.25406	0.294718	Condition 2	Condition 1	29930.4	SRPRB_HUMAN Signal recognition particle receptor subunit beta OS=Homo sapiens OX=9606 GN=SRPRB PE=1 SV=3	1038.82	869.661	739.505	1003.87	1282.2	1034.66
O00571;O15523	14	9	87.0634	0.139139	0.0827849	2.51814	0.294657	Condition 2	Condition 1	73642.7	DDX3X_HUMAN ATP-dependent RNA helicase DDX3X OS=Homo sapiens OX=9606 GN=DDX3X PE=1 SV=3	4755.91	4418.02	4461.06	17854.4	12087.9	4392.51
P31483;Q01085	3	2	23.1752	0.139281	0.0827849	1.93407	0.294433	Condition 2	Condition 1	43305.4	TIA1_HUMAN Nucleolysin TIA-1 isoform p40 OS=Homo sapiens OX=9606 GN=TIA1 PE=1 SV=3	2131.82	1656.39	1709.4	2330.65	2447.41	5854.74
O95373	9	8	76.9533	0.139958	0.0830875	1.76123	0.293365	Condition 1	Condition 2	120828	IPO7_HUMAN Importin-7 OS=Homo sapiens OX=9606 GN=IPO7 PE=1 SV=1	4150.86	3424.46	3163.94	3125.25	2055.17	917.164
P30050	10	9	94.7339	0.141019	0.0836172	1.2582	0.291705	Condition 1	Condition 2	17989.7	RL12_HUMAN 60S ribosomal protein L12 OS=Homo sapiens OX=9606 GN=RPL12 PE=1 SV=1	11696.5	10598.6	10564	8448.52	10784.4	6883
Q9UMR3	2	1	15.99	0.141667	0.0839014	2.7965	0.2907	Condition 1	Condition 2	49402.9	TBX20_HUMAN T-box transcription factor TBX20 OS=Homo sapiens OX=9606 GN=TBX20 PE=1 SV=4	348.945	192.244	128.019	206.207	23.0536	10.042
P68431	6	1	59.0715	0.142026	0.0839717	1.54842	0.290146	Condition 1	Condition 2	15518.2	H31_HUMAN Histone H3.1 OS=Homo sapiens OX=9606 GN=H3C1 PE=1 SV=2	37819.4	56817.8	55565.7	45627.5	21277.1	30099.6
P54577	15	12	85.9695	0.142125	0.0839717	1.19089	0.289994	Condition 1	Condition 2	59485.7	SYYC_HUMAN Tyrosine--tRNA ligase_ cytoplasmic OS=Homo sapiens OX=9606 GN=YARS1 PE=1 SV=4	6602.09	8321.69	7162.75	6594.1	5377.84	6574.33
Q16795	7	5	42.0313	0.142586	0.0840751	1.73261	0.289286	Condition 1	Condition 2	42680.7	NDUA9_HUMAN NADH dehydrogenase [ubiquinone] 1 alpha subcomplex subunit 9_ mitochondrial OS=Homo sapiens OX=9606 GN=NDUFA9 PE=1 SV=2	2206.63	2064.67	2009.74	1886.08	535.47	1203.65
P35908;Q01546;Q86Y46;Q3SY84;Q8N1N4	25	16	214.012	0.142639	0.0840751	4.3112	0.289205	Condition 2	Condition 1	65718.1	K22E_HUMAN Keratin_ type II cytoskeletal 2 epidermal OS=Homo sapiens OX=9606 GN=KRT2 PE=1 SV=2	3171.82	3048.32	2867.09	4536.47	29242.9	5397.45
Q96M83	1	1	4.6342	0.143226	0.0843212	3.0592	0.288308	Condition 1	Condition 2	157677	CCDC7_HUMAN Coiled-coil domain-containing protein 7 OS=Homo sapiens OX=9606 GN=CCDC7 PE=1 SV=3	423.963	403.986	315.08	364.839	8.79718	0
Q9H4B7	8	2	61.7339	0.143996	0.0846625	1.82348	0.28714	Condition 1	Condition 2	50897.3	TBB1_HUMAN Tubulin beta-1 chain OS=Homo sapiens OX=9606 GN=TUBB1 PE=1 SV=1	4017.69	4323.03	4525.55	3906.2	931.034	2218.63
Q9NUJ1	5	4	30.7419	0.144148	0.0846625	1.53103	0.286911	Condition 1	Condition 2	34274.7	ABHDA_HUMAN Mycophenolic acid acyl-glucuronide esterase_ mitochondrial OS=Homo sapiens OX=9606 GN=ABHD10 PE=1 SV=1	1536.47	1327.56	1168.49	1367.53	599.302	667.028
Q9Y3Y2	1	1	6.0219	0.144419	0.0847214	3.22461	0.286503	Condition 1	Condition 2	26396.7	CHTOP_HUMAN Chromatin target of PRMT1 protein OS=Homo sapiens OX=9606 GN=CHTOP PE=1 SV=2	673.053	898.639	883.916	398.736	20.7921	341.991
P23497	3	1	18.3755	0.144717	0.08476	1.61082	0.286055	Condition 2	Condition 1	101557	SP100_HUMAN Nuclear autoantigen Sp-100 OS=Homo sapiens OX=9606 GN=SP100 PE=1 SV=3	161.523	138.167	143.485	166.387	353.208	194.279
P35270	9	8	70.7236	0.144827	0.08476	1.19701	0.28589	Condition 1	Condition 2	28333.6	SPRE_HUMAN Sepiapterin reductase OS=Homo sapiens OX=9606 GN=SPR PE=1 SV=1	1619.09	1513.2	1362.79	1416.7	1291.02	1047.54
Q9H0Q0	3	2	15.0677	0.145391	0.0849901	3.90138	0.285047	Condition 2	Condition 1	37712.1	CYRIA_HUMAN CYFIP-related Rac1 interactor A OS=Homo sapiens OX=9606 GN=CYRIA PE=2 SV=1	1154.4	1155.69	1283.86	1412.92	9885.77	2722.65
Q9UNX4	3	3	14.941	0.14603	0.0851293	1.29774	0.284098	Condition 1	Condition 2	107183	WDR3_HUMAN WD repeat-containing protein 3 OS=Homo sapiens OX=9606 GN=WDR3 PE=1 SV=1	437.741	651.2	603.077	449.477	475.174	379.167
P84243	6	1	57.6725	0.146084	0.0851293	1.55542	0.284018	Condition 1	Condition 2	15385	H33_HUMAN Histone H3.3 OS=Homo sapiens OX=9606 GN=H3-3A PE=1 SV=2	7100.54	12269.5	11858.9	8157.06	7228.36	4692.05
Q6PCE3	2	1	9.5891	0.146275	0.0851293	1.62097	0.283735	Condition 1	Condition 2	71411.2	PGM2L_HUMAN Glucose 1_6-bisphosphate synthase OS=Homo sapiens OX=9606 GN=PGM2L1 PE=1 SV=3	58.5745	58.2134	41.852	48.03	18.0514	31.786
P32969	5	5	43.9527	0.146316	0.0851293	1.40257	0.283674	Condition 1	Condition 2	21977.5	RL9_HUMAN 60S ribosomal protein L9 OS=Homo sapiens OX=9606 GN=RPL9 PE=1 SV=1	7708.25	6860.92	6476.22	7157.47	4177.55	3669.81
P14678;P63162	6	5	36.9069	0.146713	0.0852193	1.53978	0.283089	Condition 1	Condition 2	24781.3	RSMB_HUMAN Small nuclear ribonucleoprotein-associated proteins B and B' OS=Homo sapiens OX=9606 GN=SNRPB PE=1 SV=2	2887.57	2622.17	2507.92	2659.77	1534.95	1012.29
P62304	2	2	16.2525	0.146815	0.0852193	1.79573	0.282939	Condition 1	Condition 2	10860.7	RUXE_HUMAN Small nuclear ribonucleoprotein E OS=Homo sapiens OX=9606 GN=SNRPE PE=1 SV=1	3966.94	3370.95	3324.25	3814.44	1162.68	960.386
Q93084	6	2	35.5601	0.147283	0.085391	1.32575	0.282253	Condition 1	Condition 2	115517	AT2A3_HUMAN Sarcoplasmic/endoplasmic reticulum calcium ATPase 3 OS=Homo sapiens OX=9606 GN=ATP2A3 PE=1 SV=2	1208.84	1284.39	1313.76	710.362	881.904	1279.3
Q9Y6C9	6	3	42.7573	0.14761	0.085424	1.74812	0.281775	Condition 1	Condition 2	33958.3	MTCH2_HUMAN Mitochondrial carrier homolog 2 OS=Homo sapiens OX=9606 GN=MTCH2 PE=1 SV=1	2352.96	2071.08	1774.07	2103.16	872.035	570.39
A0A0B4J2D5;P0DPI2	9	8	55.1922	0.147685	0.085424	1.34687	0.281666	Condition 1	Condition 2	28484.6	GAL3B_HUMAN Glutamine amidotransferase-like class 1 domain-containing protein 3B_ mitochondrial OS=Homo sapiens OX=9606 GN=GATD3B PE=1 SV=1	2083.72	2078.93	2087.96	1951.23	1638.8	1050.83
Q9BPZ3	2	2	12.6515	0.148175	0.0856077	2.22472	0.280953	Condition 1	Condition 2	15041.4	PAIP2_HUMAN Polyadenylate-binding protein-interacting protein 2 OS=Homo sapiens OX=9606 GN=PAIP2 PE=1 SV=1	445.331	681.02	1024.71	342.63	112.044	512.215
P13796	8	3	46.8371	0.148607	0.0857572	2.27961	0.280328	Condition 2	Condition 1	70858.8	PLSL_HUMAN Plastin-2 OS=Homo sapiens OX=9606 GN=LCP1 PE=1 SV=6	130.618	113.831	121.996	472.826	236.046	126.48
P51665	5	4	31.744	0.149686	0.0862273	1.28616	0.278777	Condition 1	Condition 2	37082.5	PSMD7_HUMAN 26S proteasome non-ATPase regulatory subunit 7 OS=Homo sapiens OX=9606 GN=PSMD7 PE=1 SV=2	1190.1	1085.98	1045.69	818.4	1102.58	661.732
Q6ZU15	7	4	47.3552	0.149769	0.0862273	1.69292	0.278657	Condition 1	Condition 2	50481.2	SEP14_HUMAN Septin-14 OS=Homo sapiens OX=9606 GN=SEPTIN14 PE=1 SV=2	1469.04	1496.79	1852.77	567.516	1708.7	570.104
Q9BV20	5	5	31.7213	0.150348	0.0863452	1.64318	0.277833	Condition 1	Condition 2	39492	MTNA_HUMAN Methylthioribose-1-phosphate isomerase OS=Homo sapiens OX=9606 GN=MRI1 PE=1 SV=1	1463	1098.51	956.894	1110.37	628.203	402.64
P22612	2	2	9.0034	0.150383	0.0863452	2.25233	0.277782	Condition 1	Condition 2	40605.6	KAPCG_HUMAN cAMP-dependent protein kinase catalytic subunit gamma OS=Homo sapiens OX=9606 GN=PRKACG PE=1 SV=3	297.373	119.959	101.385	101.96	85.4599	42.8822
Q96BM9	1	1	4.5569	0.150497	0.0863452	2.1686	0.277622	Condition 1	Condition 2	21644.1	ARL8A_HUMAN ADP-ribosylation factor-like protein 8A OS=Homo sapiens OX=9606 GN=ARL8A PE=1 SV=1	494.667	1590.2	1393.69	537.341	506.367	560.351
Q99714	13	13	146.097	0.150766	0.0863998	1.20041	0.27724	Condition 1	Condition 2	27151.2	HCD2_HUMAN 3-hydroxyacyl-CoA dehydrogenase type-2 OS=Homo sapiens OX=9606 GN=HSD17B10 PE=1 SV=3	5752.28	5298.45	5200.26	5474.84	4172.99	3890.09
P43403	1	1	4.8251	0.151969	0.0867701	1.59668	0.275546	Condition 1	Condition 2	70841.9	ZAP70_HUMAN Tyrosine-protein kinase ZAP-70 OS=Homo sapiens OX=9606 GN=ZAP70 PE=1 SV=1	665.464	647.458	682.679	602.765	207.712	439.365
Q96MW5	6	3	35.1585	0.15198	0.0867701	3.80326	0.275531	Condition 2	Condition 1	69051	COG8_HUMAN Conserved oligomeric Golgi complex subunit 8 OS=Homo sapiens OX=9606 GN=COG8 PE=1 SV=2	3479.21	4710.02	4523.49	25679.5	18917.2	3753.13
P43243	26	20	182.891	0.152134	0.0867701	1.36773	0.275316	Condition 1	Condition 2	95136.6	MATR3_HUMAN Matrin-3 OS=Homo sapiens OX=9606 GN=MATR3 PE=1 SV=2	9356.29	8658.64	8439.45	9102.81	4745.92	5493.14
P04818	3	1	14.5188	0.152183	0.0867701	1.42763	0.275246	Condition 1	Condition 2	36001.2	TYSY_HUMAN Thymidylate synthase OS=Homo sapiens OX=9606 GN=TYMS PE=1 SV=3	2117.16	1949.41	1912.19	1788.72	1544.25	854.926
Q8N766	3	3	14.7135	0.152287	0.0867701	1.55865	0.275101	Condition 1	Condition 2	112216	EMC1_HUMAN ER membrane protein complex subunit 1 OS=Homo sapiens OX=9606 GN=EMC1 PE=1 SV=1	343.507	417.394	347.018	199.744	137.634	373.44
P18077	6	6	49.292	0.152479	0.0867795	1.26846	0.274834	Condition 2	Condition 1	12594.7	RL35A_HUMAN 60S ribosomal protein L35a OS=Homo sapiens OX=9606 GN=RPL35A PE=1 SV=2	3452.65	2967.6	2898.15	3124.21	4040.4	4655.43
P13645;Q7Z3Y8;Q2M2I5;Q7Z3Y9	26	17	252.705	0.152731	0.0868233	6.11366	0.274483	Condition 2	Condition 1	59055.3	K1C10_HUMAN Keratin_ type I cytoskeletal 10 OS=Homo sapiens OX=9606 GN=KRT10 PE=1 SV=6	2446.62	2280.98	2129.41	3885.52	34015	4020.86
P68032;P62736;P68133;P63267	19	2	236.642	0.154126	0.0875158	1.37283	0.272558	Condition 2	Condition 1	42361.2	ACTC_HUMAN Actin_ alpha cardiac muscle 1 OS=Homo sapiens OX=9606 GN=ACTC1 PE=1 SV=1	59491.7	56923.7	53790.8	55197.1	95123.9	83343.6
Q96L93	2	2	10.1237	0.154614	0.0875677	2.02941	0.271889	Condition 1	Condition 2	152582	KI16B_HUMAN Kinesin-like protein KIF16B OS=Homo sapiens OX=9606 GN=KIF16B PE=1 SV=2	523.699	493.705	462.789	492.608	171.762	65.0004
P29762	3	2	18.0344	0.154979	0.0875677	11.6492	0.271392	Condition 2	Condition 1	15736.7	RABP1_HUMAN Cellular retinoic acid-binding protein 1 OS=Homo sapiens OX=9606 GN=CRABP1 PE=1 SV=2	645.093	748.282	721.242	907.57	21304.1	2421.96
Q16696	1	1	4.0904	0.155069	0.0875677	1.7231	0.271269	Condition 1	Condition 2	56858.7	CP2AD_HUMAN Cytochrome P450 2A13 OS=Homo sapiens OX=9606 GN=CYP2A13 PE=1 SV=3	510.392	441.878	403.233	454.08	213.335	119.25
P61978	21	19	226.107	0.155078	0.0875677	2.05456	0.271257	Condition 1	Condition 2	51261.5	HNRPK_HUMAN Heterogeneous nuclear ribonucleoprotein K OS=Homo sapiens OX=9606 GN=HNRNPK PE=1 SV=1	26922	26879.8	31390.3	23406.4	3713.09	14345.5
P02042;P68871	1	1	5.9825	0.1551	0.0875677	4.76573	0.271227	Condition 2	Condition 1	16169.6	HBD_HUMAN Hemoglobin subunit delta OS=Homo sapiens OX=9606 GN=HBD PE=1 SV=2	649.822	591.109	579.444	516.092	3474.52	4684.8
Q5T655	1	1	5.355	0.156135	0.0880514	2.83198	0.269827	Condition 2	Condition 1	103589	CFA58_HUMAN Cilia- and flagella-associated protein 58 OS=Homo sapiens OX=9606 GN=CFAP58 PE=1 SV=1	205.423	358.162	298.993	373.996	1608.47	460.338
P13073	6	5	51.1473	0.156803	0.0883243	1.37883	0.26893	Condition 1	Condition 2	19633.8	COX41_HUMAN Cytochrome c oxidase subunit 4 isoform 1_ mitochondrial OS=Homo sapiens OX=9606 GN=COX4I1 PE=1 SV=1	10994.6	9192.13	8960.42	7001.73	9335.38	4801.99
P48556	1	1	5.3319	0.156975	0.0883243	1.96438	0.2687	Condition 2	Condition 1	39897.1	PSMD8_HUMAN 26S proteasome non-ATPase regulatory subunit 8 OS=Homo sapiens OX=9606 GN=PSMD8 PE=1 SV=2	2011.6	1887.6	1828.34	2024.45	3054.84	6171.79
Q8WY22	1	1	5.2085	0.157301	0.0883513	14312.3	0.268265	Condition 2	Condition 1	27949.6	BRI3B_HUMAN BRI3-binding protein OS=Homo sapiens OX=9606 GN=BRI3BP PE=1 SV=1	0	0.268838	0	0	3787.3	60.385
P05023	25	9	173.318	0.15738	0.0883513	1.12873	0.26816	Condition 2	Condition 1	114208	AT1A1_HUMAN Sodium/potassium-transporting ATPase subunit alpha-1 OS=Homo sapiens OX=9606 GN=ATP1A1 PE=1 SV=1	6625.97	6207.97	5976.36	6249.92	7364.89	7616.86
P00338;Q6ZMR3	27	21	334.178	0.158047	0.0886259	1.16202	0.267274	Condition 1	Condition 2	36973.9	LDHA_HUMAN L-lactate dehydrogenase A chain OS=Homo sapiens OX=9606 GN=LDHA PE=1 SV=2	96603.2	75009.1	76972.7	71226.6	68761	73937.8
O15178	1	1	5.3229	0.158235	0.088631	1.65536	0.267025	Condition 1	Condition 2	47728.4	TBXT_HUMAN T-box transcription factor T OS=Homo sapiens OX=9606 GN=TBXT PE=1 SV=1	4781.08	4585.85	5179.44	3901.86	3573.09	1312.5
P26998	1	1	5.0188	0.158578	0.0887225	3.27317	0.266574	Condition 2	Condition 1	24366	CRBB3_HUMAN Beta-crystallin B3 OS=Homo sapiens OX=9606 GN=CRYBB3 PE=1 SV=4	215.219	301.315	346.208	693.955	297.395	1832.56
O15067	7	6	35.3442	0.159478	0.0891258	1.95804	0.265392	Condition 1	Condition 2	146388	PUR4_HUMAN Phosphoribosylformylglycinamidine synthase OS=Homo sapiens OX=9606 GN=PFAS PE=1 SV=4	2839.04	3082.28	2692.09	2335.82	1629.55	433.621
Q86YA3	7	5	33.5062	0.159714	0.0891571	1.39792	0.265085	Condition 2	Condition 1	239054	ZGRF1_HUMAN Protein ZGRF1 OS=Homo sapiens OX=9606 GN=ZGRF1 PE=1 SV=3	947.161	646.993	614.665	831.064	1318.31	938.382
P13804	8	7	58.4765	0.160434	0.0893534	1.97247	0.264149	Condition 1	Condition 2	35421.8	ETFA_HUMAN Electron transfer flavoprotein subunit alpha_ mitochondrial OS=Homo sapiens OX=9606 GN=ETFA PE=1 SV=1	1680.97	2309.67	2692.5	2453.43	536.236	398.543
P38606	12	11	72.6531	0.160578	0.0893534	2.18297	0.263963	Condition 2	Condition 1	68703.4	VATA_HUMAN V-type proton ATPase catalytic subunit A OS=Homo sapiens OX=9606 GN=ATP6V1A PE=1 SV=2	2122.67	1716.91	1550.56	2056.39	2774.4	6935.71
Q15370	3	3	17.8244	0.160756	0.0893534	1.46786	0.263733	Condition 1	Condition 2	13246.9	ELOB_HUMAN Elongin-B OS=Homo sapiens OX=9606 GN=ELOB PE=1 SV=1	1081.04	979.623	1020.84	1045.18	424.324	629.813
Q92499	10	9	61.5667	0.160787	0.0893534	1.40931	0.263693	Condition 1	Condition 2	83401.7	DDX1_HUMAN ATP-dependent RNA helicase DDX1 OS=Homo sapiens OX=9606 GN=DDX1 PE=1 SV=2	3145.74	3434.47	3530.55	2892.93	1464.31	2817.03
P05026	5	5	30.072	0.16131	0.0894096	1.60568	0.263019	Condition 2	Condition 1	35460.5	AT1B1_HUMAN Sodium/potassium-transporting ATPase subunit beta-1 OS=Homo sapiens OX=9606 GN=ATP1B1 PE=1 SV=1	1822.7	1559.6	1573.84	3665.41	1608.32	2684.22
Q13310	16	4	115.712	0.161417	0.0894096	1.2823	0.262881	Condition 2	Condition 1	71125.2	PABP4_HUMAN Polyadenylate-binding protein 4 OS=Homo sapiens OX=9606 GN=PABPC4 PE=1 SV=1	1861.25	2389.04	2291.78	2951.33	2195.46	3242.11
Q96EE3	1	1	5.3712	0.161567	0.0894096	1.92453	0.262689	Condition 1	Condition 2	40161.9	SEH1_HUMAN Nucleoporin SEH1 OS=Homo sapiens OX=9606 GN=SEH1L PE=1 SV=3	474.897	358.04	256.308	296.278	196.663	73.038
Q16531	17	17	91.5061	0.161768	0.0894096	1.13573	0.262433	Condition 1	Condition 2	128223	DDB1_HUMAN DNA damage-binding protein 1 OS=Homo sapiens OX=9606 GN=DDB1 PE=1 SV=1	2364.48	2282.47	2334.16	2216.61	2182.91	1747.25
P63172	1	1	5.2237	0.16179	0.0894096	4.07872	0.262404	Condition 1	Condition 2	12680.2	DYLT1_HUMAN Dynein light chain Tctex-type 1 OS=Homo sapiens OX=9606 GN=DYNLT1 PE=1 SV=1	129.08	111.992	97.3809	26.1828	56.7972	0
P46926	5	2	32.7447	0.162234	0.0895285	1.66828	0.261837	Condition 1	Condition 2	32839.7	GNPI1_HUMAN Glucosamine-6-phosphate isomerase 1 OS=Homo sapiens OX=9606 GN=GNPDA1 PE=1 SV=1	2041.49	2006.73	1821.31	2067.28	554.147	896.894
Q9UBE0	1	1	5.2222	0.162366	0.0895285	2.69228	0.261669	Condition 1	Condition 2	38906.1	SAE1_HUMAN SUMO-activating enzyme subunit 1 OS=Homo sapiens OX=9606 GN=SAE1 PE=1 SV=1	284.597	241.95	180.654	253.269	0.00747375	9.40168
Q13573	2	2	11.071	0.162805	0.0895806	1.72738	0.261111	Condition 1	Condition 2	61551.6	SNW1_HUMAN SNW domain-containing protein 1 OS=Homo sapiens OX=9606 GN=SNW1 PE=1 SV=1	704.38	664.479	752.447	568.28	163.162	496.603
Q9ULQ0	1	1	4.8131	0.162822	0.0895806	21.1875	0.26109	Condition 2	Condition 1	96329.2	STRP2_HUMAN Striatin-interacting protein 2 OS=Homo sapiens OX=9606 GN=STRIP2 PE=1 SV=2	7.21823	13.5368	29.0881	11.3457	722.508	322.199
Q96I24	6	5	29.0014	0.163199	0.0896808	1.22523	0.260613	Condition 1	Condition 2	61982.7	FUBP3_HUMAN Far upstream element-binding protein 3 OS=Homo sapiens OX=9606 GN=FUBP3 PE=1 SV=2	1767.32	1843.64	2285.75	1474.87	1903.18	1434.69
Q9UKL3	1	1	5.0907	0.163366	0.0896808	2.25314	0.260401	Condition 1	Condition 2	224996	C8AP2_HUMAN CASP8-associated protein 2 OS=Homo sapiens OX=9606 GN=CASP8AP2 PE=1 SV=1	186.901	264.345	327.351	138.263	181.156	26.1418
P07339	10	9	68.4187	0.163799	0.089707	1.21044	0.259856	Condition 2	Condition 1	45065.5	CATD_HUMAN Cathepsin D OS=Homo sapiens OX=9606 GN=CTSD PE=1 SV=1	4553.94	4143.09	4351.38	5010.18	4459.42	6324.73
P23528	13	8	151.583	0.163882	0.089707	1.82691	0.259753	Condition 1	Condition 2	18730.6	COF1_HUMAN Cofilin-1 OS=Homo sapiens OX=9606 GN=CFL1 PE=1 SV=3	22963.3	29439.9	40673.9	27967.6	7366.43	15613.7
O43681	4	4	22.0994	0.163957	0.089707	1.66618	0.259658	Condition 1	Condition 2	39249.1	GET3_HUMAN ATPase GET3 OS=Homo sapiens OX=9606 GN=GET3 PE=1 SV=2	1568.68	1434.29	1357.64	1591.92	434.891	590.309
Q9Y234	2	2	9.9211	0.16457	0.0899433	2.46069	0.258891	Condition 1	Condition 2	43106.5	LIPT_HUMAN Lipoyltransferase 1_ mitochondrial OS=Homo sapiens OX=9606 GN=LIPT1 PE=1 SV=1	529.6	571.025	533.801	399.04	236.001	29.1737
P51151	1	1	5.532	0.164864	0.0899978	10.8932	0.258524	Condition 2	Condition 1	23122.7	RAB9A_HUMAN Ras-related protein Rab-9A OS=Homo sapiens OX=9606 GN=RAB9A PE=1 SV=1	60.7513	47.1322	37.9274	51.2677	1332.63	204.445
O00154	5	4	26.9066	0.165033	0.0899978	1.36191	0.258314	Condition 1	Condition 2	42480.4	BACH_HUMAN Cytosolic acyl coenzyme A thioester hydrolase OS=Homo sapiens OX=9606 GN=ACOT7 PE=1 SV=3	2499.23	2917.71	2749.34	1594.59	1539.95	2861.67
P46977	4	2	21.7242	0.165238	0.0900104	8.41161	0.25806	Condition 2	Condition 1	81157.1	STT3A_HUMAN Dolichyl-diphosphooligosaccharide--protein glycosyltransferase subunit STT3A OS=Homo sapiens OX=9606 GN=STT3A PE=1 SV=2	273.148	227.321	166.456	178.066	1704.44	3727.41
P04040	16	11	96.4325	0.165423	0.0900127	1.3471	0.257829	Condition 2	Condition 1	59984.4	CATA_HUMAN Catalase OS=Homo sapiens OX=9606 GN=CAT PE=1 SV=3	2596.46	2321.25	2353.97	2886.23	4331.29	2578.2
O43768;P56211	1	1	5.2283	0.165963	0.0900817	2.30401	0.257163	Condition 2	Condition 1	13389	ENSA_HUMAN Alpha-endosulfine OS=Homo sapiens OX=9606 GN=ENSA PE=1 SV=1	42.4635	199.562	415.299	368.906	658.485	487.091
Q86XW9	1	1	4.5709	0.166038	0.0900817	64.8964	0.25707	Condition 2	Condition 1	37255	TXND6_HUMAN Thioredoxin domain-containing protein 6 OS=Homo sapiens OX=9606 GN=NME9 PE=2 SV=1	512.345	661.782	711.19	876.285	117698	3776.05
P04844	15	11	114.117	0.166095	0.0900817	1.86245	0.256999	Condition 1	Condition 2	69398.1	RPN2_HUMAN Dolichyl-diphosphooligosaccharide--protein glycosyltransferase subunit 2 OS=Homo sapiens OX=9606 GN=RPN2 PE=1 SV=3	3992	3675.37	3450.49	3920	647.069	1402.42
O60231	3	1	23.6744	0.167546	0.0907647	2.04291	0.255224	Condition 1	Condition 2	119948	DHX16_HUMAN Pre-mRNA-splicing factor ATP-dependent RNA helicase DHX16 OS=Homo sapiens OX=9606 GN=DHX16 PE=1 SV=2	1079.52	791.821	722.362	962.475	208.341	98.7964
P19525	2	2	10.8933	0.167721	0.0907647	2.07499	0.255011	Condition 1	Condition 2	62550.6	E2AK2_HUMAN Interferon-induced_ double-stranded RNA-activated protein kinase OS=Homo sapiens OX=9606 GN=EIF2AK2 PE=1 SV=2	505.176	742.394	791.893	623.272	275.891	83.7155
O00469	10	6	53.5884	0.16836	0.0910113	1.05141	0.254237	Condition 2	Condition 1	85427.1	PLOD2_HUMAN Procollagen-lysine_2-oxoglutarate 5-dioxygenase 2 OS=Homo sapiens OX=9606 GN=PLOD2 PE=1 SV=2	672.422	680.979	700.043	691.643	757.411	709.96
Q9NX24	1	1	6.5686	0.168883	0.0911946	1.82438	0.253607	Condition 1	Condition 2	17543.2	NHP2_HUMAN H/ACA ribonucleoprotein complex subunit 2 OS=Homo sapiens OX=9606 GN=NHP2 PE=1 SV=1	1196.7	1025.91	1497.56	1412.27	316.53	310.341
Q9UJD0	2	2	10.3091	0.169509	0.0914209	2.04096	0.252856	Condition 1	Condition 2	33081.5	RIMS3_HUMAN Regulating synaptic membrane exocytosis protein 3 OS=Homo sapiens OX=9606 GN=RIMS3 PE=1 SV=1	862.698	967.564	1756.85	1226.6	312.833	218.132
P31939	26	25	188.509	0.169671	0.0914209	1.31159	0.252663	Condition 1	Condition 2	65129.2	PUR9_HUMAN Bifunctional purine biosynthesis protein ATIC OS=Homo sapiens OX=9606 GN=ATIC PE=1 SV=3	4146.58	3862.28	3818.87	4066.71	2751.03	2200.09
Q6PCB5	2	2	9.2266	0.170587	0.0916504	2.05978	0.251573	Condition 1	Condition 2	95440	RSBNL_HUMAN Lysine-specific demethylase RSBN1L OS=Homo sapiens OX=9606 GN=RSBN1L PE=1 SV=2	971.391	959.962	1136.29	984.969	396.663	107.675
Q99584	3	2	28.1075	0.170593	0.0916504	1.40569	0.251566	Condition 2	Condition 1	11471.2	S10AD_HUMAN Protein S100-A13 OS=Homo sapiens OX=9606 GN=S100A13 PE=1 SV=1	623.913	803.419	949.604	1372.41	1161.79	807.04
Q2NL82	4	4	22.5817	0.170652	0.0916504	1.34907	0.251497	Condition 1	Condition 2	92209.4	TSR1_HUMAN Pre-rRNA-processing protein TSR1 homolog OS=Homo sapiens OX=9606 GN=TSR1 PE=1 SV=1	1155.91	979.562	882.903	723.841	530.409	983.129
O75821	3	1	17.5952	0.171313	0.091653	265.768	0.250715	Condition 2	Condition 1	35896.2	EIF3G_HUMAN Eukaryotic translation initiation factor 3 subunit G OS=Homo sapiens OX=9606 GN=EIF3G PE=1 SV=2	0	13.4537	5.32617	1.95404	2342.06	2647.08
O00116	11	9	58.2815	0.171353	0.091653	2.19273	0.250669	Condition 2	Condition 1	73710.3	ADAS_HUMAN Alkyldihydroxyacetonephosphate synthase_ peroxisomal OS=Homo sapiens OX=9606 GN=AGPS PE=1 SV=1	1544.51	1289.91	1216.72	1937.44	1586.16	5359.43
Q8N7X1	4	2	24.1106	0.171472	0.091653	1.38284	0.250529	Condition 1	Condition 2	115793	RMXL3_HUMAN RNA-binding motif protein_ X-linked-like-3 OS=Homo sapiens OX=9606 GN=RBMXL3 PE=2 SV=2	2085.68	1937.85	2159.97	2131.05	1347.27	993.27
P49189	5	4	27.8911	0.171523	0.091653	1.53135	0.250469	Condition 2	Condition 1	54714.5	AL9A1_HUMAN 4-trimethylaminobutyraldehyde dehydrogenase OS=Homo sapiens OX=9606 GN=ALDH9A1 PE=1 SV=3	451.013	467.102	417.19	549.534	489.993	1005.3
Q93009	7	6	37.9084	0.171581	0.091653	1.3371	0.2504	Condition 1	Condition 2	129386	UBP7_HUMAN Ubiquitin carboxyl-terminal hydrolase 7 OS=Homo sapiens OX=9606 GN=USP7 PE=1 SV=2	661.275	671.9	753.442	732.5	393.779	434.281
Q9UJZ1	8	8	65.9649	0.173	0.0922462	1.06549	0.248743	Condition 1	Condition 2	38648.2	STML2_HUMAN Stomatin-like protein 2_ mitochondrial OS=Homo sapiens OX=9606 GN=STOML2 PE=1 SV=1	1715.52	1706.87	1669.9	1688.97	1608.81	1481.51
P61964	2	1	10.8033	0.173172	0.0922462	3.24106	0.248544	Condition 1	Condition 2	37158.8	WDR5_HUMAN WD repeat-containing protein 5 OS=Homo sapiens OX=9606 GN=WDR5 PE=1 SV=1	361.5	260.376	189.771	229.31	21.116	0
Q96EK6	4	2	34.1119	0.17325	0.0922462	2.36623	0.248454	Condition 1	Condition 2	21091.3	GNA1_HUMAN Glucosamine 6-phosphate N-acetyltransferase OS=Homo sapiens OX=9606 GN=GNPNAT1 PE=1 SV=1	1117.42	911.394	822.131	964.262	34.1604	206.421
Q15019	7	6	70.3724	0.173438	0.0922476	1.4762	0.248236	Condition 1	Condition 2	41715.7	SEPT2_HUMAN Septin-2 OS=Homo sapiens OX=9606 GN=SEPTIN2 PE=1 SV=1	2813.91	2981.06	2929.7	3195.6	1274.7	1439.9
P11766	5	4	29.572	0.173757	0.0923179	1.56121	0.247868	Condition 2	Condition 1	40579.7	ADHX_HUMAN Alcohol dehydrogenase class-3 OS=Homo sapiens OX=9606 GN=ADH5 PE=1 SV=4	2423.12	1953.87	1953.6	2044.69	3317.93	4520.73
Q9UBL3	3	1	14.6719	0.174995	0.092876	1.56439	0.246448	Condition 2	Condition 1	69350.3	ASH2L_HUMAN Set1/Ash2 histone methyltransferase complex subunit ASH2 OS=Homo sapiens OX=9606 GN=ASH2L PE=1 SV=1	486.259	453.247	378.432	410.592	848.574	802.603
P43246	10	6	60.3979	0.176652	0.0936555	1.5366	0.244569	Condition 1	Condition 2	105485	MSH2_HUMAN DNA mismatch repair protein Msh2 OS=Homo sapiens OX=9606 GN=MSH2 PE=1 SV=1	1370.65	1075.91	1149.89	1086.88	852.709	400.933
O75436	3	2	16.7235	0.177622	0.0939907	1.22704	0.243481	Condition 1	Condition 2	38284	VP26A_HUMAN Vacuolar protein sorting-associated protein 26A OS=Homo sapiens OX=9606 GN=VPS26A PE=1 SV=2	1512.19	1380.97	1287.2	1173.99	883.292	1349.58
Q14103	7	5	68.5032	0.177815	0.0939907	1.15695	0.243267	Condition 1	Condition 2	38605.3	HNRPD_HUMAN Heterogeneous nuclear ribonucleoprotein D0 OS=Homo sapiens OX=9606 GN=HNRNPD PE=1 SV=1	6125.76	6256.93	7951	5680.43	5963.8	5931.09
Q9ULH0	3	3	14.4228	0.177853	0.0939907	1.54912	0.243223	Condition 1	Condition 2	198139	KDIS_HUMAN Kinase D-interacting substrate of 220 kDa OS=Homo sapiens OX=9606 GN=KIDINS220 PE=1 SV=3	618.064	636.352	930.413	663.369	265.986	481.015
P17655	12	11	72.7275	0.178251	0.0940099	1.46099	0.242781	Condition 1	Condition 2	80850.9	CAN2_HUMAN Calpain-2 catalytic subunit OS=Homo sapiens OX=9606 GN=CAPN2 PE=1 SV=6	1373.07	1373.35	1131.39	1196.78	501.748	955.695
P31947	7	4	69.3005	0.178447	0.0940099	1.95712	0.242564	Condition 1	Condition 2	27888.2	1433S_HUMAN 14-3-3 protein sigma OS=Homo sapiens OX=9606 GN=SFN PE=1 SV=1	1449.54	2380.81	3161.8	2233.54	869.709	469.427
P07864	3	1	21.2837	0.178459	0.0940099	1.69235	0.242551	Condition 2	Condition 1	36653.5	LDHC_HUMAN L-lactate dehydrogenase C chain OS=Homo sapiens OX=9606 GN=LDHC PE=1 SV=4	283.704	235.292	274.296	271.731	380.938	689.856
Q16352	5	2	28.3134	0.179557	0.0944881	1.07286	0.241338	Condition 1	Condition 2	55561.8	AINX_HUMAN Alpha-internexin OS=Homo sapiens OX=9606 GN=INA PE=1 SV=2	1212.38	1085.33	1180.76	1119.67	1023.89	1098.66
Q01650	3	2	26.5948	0.180168	0.0947091	1.74034	0.240668	Condition 1	Condition 2	55694.7	LAT1_HUMAN Large neutral amino acids transporter small subunit 1 OS=Homo sapiens OX=9606 GN=SLC7A5 PE=1 SV=2	2695.98	2992.42	2672.61	1758.48	2473.71	572.049
P52597	13	10	132.061	0.18041	0.0947356	1.50897	0.240404	Condition 1	Condition 2	46014.1	HNRPF_HUMAN Heterogeneous nuclear ribonucleoprotein F OS=Homo sapiens OX=9606 GN=HNRNPF PE=1 SV=3	3948.87	5012.8	5504.64	3084.85	1807.69	4694.37
Q01105;P0DME0	10	7	87.22	0.180601	0.0947358	1.559	0.240195	Condition 1	Condition 2	33488.9	SET_HUMAN Protein SET OS=Homo sapiens OX=9606 GN=SET PE=1 SV=3	13098.9	22283.2	29176.7	13608.3	15498.5	12303.4
P49321	8	6	58.6048	0.180808	0.0947442	1.52107	0.23997	Condition 1	Condition 2	85523	NASP_HUMAN Nuclear autoantigenic sperm protein OS=Homo sapiens OX=9606 GN=NASP PE=1 SV=2	2650.24	3080.39	3903.13	3070.87	2065.11	1197.58
P55145	4	3	23.8109	0.18101	0.0947496	1.27885	0.239751	Condition 1	Condition 2	21156.4	MANF_HUMAN Mesencephalic astrocyte-derived neurotrophic factor OS=Homo sapiens OX=9606 GN=MANF PE=1 SV=3	1135.86	1183.02	1544.42	1233.78	809.572	977.549
P22314	37	30	310.337	0.182051	0.095194	1.33554	0.238625	Condition 1	Condition 2	118933	UBA1_HUMAN Ubiquitin-like modifier-activating enzyme 1 OS=Homo sapiens OX=9606 GN=UBA1 PE=1 SV=3	9552.57	9347.93	8788.35	9961.06	5397.53	5373.69
O60220	1	1	5.7539	0.182472	0.0952277	1.57419	0.238173	Condition 1	Condition 2	11226.5	TIM8A_HUMAN Mitochondrial import inner membrane translocase subunit Tim8 A OS=Homo sapiens OX=9606 GN=TIMM8A PE=1 SV=1	2322.93	3175.33	3808.38	3077.85	1683.06	1151.1
P14735	6	5	29.6976	0.182499	0.0952277	1.41048	0.238143	Condition 1	Condition 2	118767	IDE_HUMAN Insulin-degrading enzyme OS=Homo sapiens OX=9606 GN=IDE PE=1 SV=4	1600.62	1474	1318.76	1049.7	631.524	1433.6
Q15643	7	5	34.6266	0.182939	0.0953384	1.55757	0.237672	Condition 2	Condition 1	228271	TRIPB_HUMAN Thyroid receptor-interacting protein 11 OS=Homo sapiens OX=9606 GN=TRIP11 PE=1 SV=3	14879.9	7290.09	7127.59	14107.7	11280.2	20245
P08133	9	8	50.6903	0.183096	0.0953384	4.61108	0.237504	Condition 2	Condition 1	76215.6	ANXA6_HUMAN Annexin A6 OS=Homo sapiens OX=9606 GN=ANXA6 PE=1 SV=3	1382.85	1509.6	1933.59	1816.14	17054.4	3382.7
P18621	7	5	74.4631	0.183377	0.0953846	1.20758	0.237205	Condition 1	Condition 2	21625.2	RL17_HUMAN 60S ribosomal protein L17 OS=Homo sapiens OX=9606 GN=RPL17 PE=1 SV=3	5741.42	4618.45	4289.16	4329.37	4348.98	3452.57
P29692	13	11	97.2192	0.183704	0.0954545	1.27682	0.236857	Condition 2	Condition 1	31235.9	EF1D_HUMAN Elongation factor 1-delta OS=Homo sapiens OX=9606 GN=EEF1D PE=1 SV=5	7873.1	7741.05	10436.7	10975.8	13327.1	8959.45
Q8IVV2	4	3	20.0193	0.184736	0.0957183	1.51592	0.235765	Condition 1	Condition 2	237788	LOXH1_HUMAN Lipoxygenase homology domain-containing protein 1 OS=Homo sapiens OX=9606 GN=LOXHD1 PE=2 SV=4	138.312	126.309	151.321	156.393	58.9586	59.0309
Q9UMX0;Q9UHD9	6	2	42.762	0.185117	0.0957183	1.50119	0.235364	Condition 1	Condition 2	62519.1	UBQL1_HUMAN Ubiquilin-1 OS=Homo sapiens OX=9606 GN=UBQLN1 PE=1 SV=2	1137.56	1114.82	1461.77	1190.57	832.593	450.978
P57088	2	1	13.3587	0.18523	0.0957183	1.86554	0.235246	Condition 1	Condition 2	28320.4	TMM33_HUMAN Transmembrane protein 33 OS=Homo sapiens OX=9606 GN=TMEM33 PE=1 SV=2	2778.61	2177.7	2087.37	3006.89	454.909	313.865
O15144	6	5	35.5549	0.185274	0.0957183	1.56397	0.2352	Condition 1	Condition 2	34447.1	ARPC2_HUMAN Actin-related protein 2/3 complex subunit 2 OS=Homo sapiens OX=9606 GN=ARPC2 PE=1 SV=1	1002.64	1015.24	980.474	1144.52	432.91	339.709
P62805	13	12	141.403	0.185339	0.0957183	1.21971	0.235131	Condition 2	Condition 1	11367.4	H4_HUMAN Histone H4 OS=Homo sapiens OX=9606 GN=H4C1 PE=1 SV=2	140365	173461	151520	178123	161417	228047
O00541	4	2	26.8661	0.185542	0.0957183	1.46822	0.234919	Condition 2	Condition 1	68401.9	PESC_HUMAN Pescadillo homolog OS=Homo sapiens OX=9606 GN=PES1 PE=1 SV=1	699.644	769.351	793.957	822.281	898.206	1602.02
P35609	19	5	133.256	0.185564	0.0957183	1.95082	0.234896	Condition 1	Condition 2	104424	ACTN2_HUMAN Alpha-actinin-2 OS=Homo sapiens OX=9606 GN=ACTN2 PE=1 SV=1	2749.97	3168.59	5218.52	4285.69	828.936	594.308
Q99627	2	1	11.1536	0.186594	0.096086	1.44299	0.233821	Condition 2	Condition 1	23282.7	CSN8_HUMAN COP9 signalosome complex subunit 8 OS=Homo sapiens OX=9606 GN=COPS8 PE=1 SV=1	4474.4	2526.15	2363.53	4501.91	3444.85	5565.51
P19338	27	18	250.774	0.186664	0.096086	1.55461	0.233749	Condition 1	Condition 2	76671.5	NUCL_HUMAN Nucleolin OS=Homo sapiens OX=9606 GN=NCL PE=1 SV=3	20893.6	26197.5	34234.4	27430.8	14334.6	10547
Q7Z3B4	3	3	14.6568	0.187619	0.0964276	1.23853	0.232762	Condition 1	Condition 2	55549.6	NUP54_HUMAN Nucleoporin p54 OS=Homo sapiens OX=9606 GN=NUP54 PE=1 SV=2	1542.02	1382.67	1319.6	974.455	975.313	1477.1
Q9H2M9	1	1	4.2819	0.187717	0.0964276	1.42985	0.232661	Condition 2	Condition 1	157582	RBGPR_HUMAN Rab3 GTPase-activating protein non-catalytic subunit OS=Homo sapiens OX=9606 GN=RAB3GAP2 PE=1 SV=1	866.312	704.463	768.787	753.175	1115.43	1476.63
O43592	10	7	57.8048	0.188168	0.0964369	1.41744	0.232198	Condition 2	Condition 1	111219	XPOT_HUMAN Exportin-T OS=Homo sapiens OX=9606 GN=XPOT PE=1 SV=2	651.368	616.718	613.928	929.986	590.131	1147.53
O14980	24	22	154.541	0.188308	0.0964369	1.64769	0.232054	Condition 1	Condition 2	124527	XPO1_HUMAN Exportin-1 OS=Homo sapiens OX=9606 GN=XPO1 PE=1 SV=1	2961.44	4706.29	5436.58	4228.76	2228.68	1495.7
Q14157	4	3	20.1397	0.188499	0.0964369	2.26443	0.231859	Condition 1	Condition 2	114649	UBP2L_HUMAN Ubiquitin-associated protein 2-like OS=Homo sapiens OX=9606 GN=UBAP2L PE=1 SV=2	184.43	335.392	385.038	180.11	27.1807	192.306
O15145	4	4	23.6037	0.188563	0.0964369	1.54994	0.231793	Condition 1	Condition 2	20774.8	ARPC3_HUMAN Actin-related protein 2/3 complex subunit 3 OS=Homo sapiens OX=9606 GN=ARPC3 PE=1 SV=3	1383.28	1172.42	1101.9	1390.49	488.222	481.107
Q04695;Q9C075	8	3	59.1824	0.188858	0.0964369	6.65481	0.231492	Condition 2	Condition 1	48390.9	K1C17_HUMAN Keratin_ type I cytoskeletal 17 OS=Homo sapiens OX=9606 GN=KRT17 PE=1 SV=2	300.107	243.293	342.573	331.554	4855.87	708.552
P17844	28	18	258.938	0.188902	0.0964369	1.14257	0.231447	Condition 1	Condition 2	69661.4	DDX5_HUMAN Probable ATP-dependent RNA helicase DDX5 OS=Homo sapiens OX=9606 GN=DDX5 PE=1 SV=1	9150.62	8390.15	8009.64	7534.27	6425.78	8402.15
P16949	1	1	7.6562	0.189211	0.0964953	1.94666	0.231133	Condition 1	Condition 2	17302.5	STMN1_HUMAN Stathmin OS=Homo sapiens OX=9606 GN=STMN1 PE=1 SV=3	583.282	497.88	487.269	434.103	63.9298	307.671
Q58FF6	12	2	102.047	0.189797	0.0966946	1.31969	0.230538	Condition 1	Condition 2	58891.8	H90B4_HUMAN Putative heat shock protein HSP 90-beta 4 OS=Homo sapiens OX=9606 GN=HSP90AB4P PE=5 SV=1	1331.17	1125.86	1025.98	863.821	625.933	1149.5
O15160	4	4	23.7718	0.190436	0.0968005	1.16249	0.229894	Condition 1	Condition 2	39477.9	RPAC1_HUMAN DNA-directed RNA polymerases I and III subunit RPAC1 OS=Homo sapiens OX=9606 GN=POLR1C PE=1 SV=1	804.593	857.027	958.314	882.096	694.889	676.741
O43143	16	12	106.312	0.190552	0.0968005	1.19797	0.229776	Condition 1	Condition 2	91731.4	DHX15_HUMAN Pre-mRNA-splicing factor ATP-dependent RNA helicase DHX15 OS=Homo sapiens OX=9606 GN=DHX15 PE=1 SV=2	3755.51	3545.68	3450.89	3559.8	3061.71	2353.72
P49257	6	5	41.5721	0.190591	0.0968005	1.44727	0.229738	Condition 1	Condition 2	57834.2	LMAN1_HUMAN Protein ERGIC-53 OS=Homo sapiens OX=9606 GN=LMAN1 PE=1 SV=2	5277.79	4759.24	4287.11	4748.89	3274.47	1874.01
O14737	2	2	12.4482	0.191798	0.0971561	1.34199	0.228528	Condition 2	Condition 1	14285.1	PDCD5_HUMAN Programmed cell death protein 5 OS=Homo sapiens OX=9606 GN=PDCD5 PE=1 SV=3	1349.32	1426.19	1676.1	2103.16	1422.62	2448.23
P34897	27	20	222.709	0.191858	0.0971561	1.15606	0.22847	Condition 1	Condition 2	56449.3	GLYM_HUMAN Serine hydroxymethyltransferase_ mitochondrial OS=Homo sapiens OX=9606 GN=SHMT2 PE=1 SV=3	7689.41	6795.93	6234.52	5242.65	5985.66	6694.5
P62854;Q5JNZ5	3	2	27.1492	0.191912	0.0971561	1.44055	0.228416	Condition 1	Condition 2	13300.6	RS26_HUMAN 40S ribosomal protein S26 OS=Homo sapiens OX=9606 GN=RPS26 PE=1 SV=3	4381.41	4195.04	4056.49	3524.53	1578.35	3666.62
Q9Y6E2	10	6	70.7894	0.192075	0.0971561	1.26601	0.228253	Condition 1	Condition 2	48390.6	BZW2_HUMAN Basic leucine zipper and W2 domain-containing protein 2 OS=Homo sapiens OX=9606 GN=BZW2 PE=1 SV=1	2398.87	2251.66	2055.01	2301.1	1328.71	1666.78
P23381	16	12	115.034	0.19281	0.0973888	1.40113	0.227525	Condition 1	Condition 2	53507.7	SYWC_HUMAN Tryptophan--tRNA ligase_ cytoplasmic OS=Homo sapiens OX=9606 GN=WARS1 PE=1 SV=2	4131.39	4207.2	4060.91	3160.74	3984.61	1704.28
P82933	2	1	18.2048	0.192932	0.0973888	1.98945	0.227404	Condition 1	Condition 2	46063	RT09_HUMAN 28S ribosomal protein S9_ mitochondrial OS=Homo sapiens OX=9606 GN=MRPS9 PE=1 SV=2	744.076	499.755	359.549	374.35	349.484	82.1059
P67812	2	1	10.9914	0.193124	0.0973888	2.6459	0.227214	Condition 1	Condition 2	20625.4	SC11A_HUMAN Signal peptidase complex catalytic subunit SEC11A OS=Homo sapiens OX=9606 GN=SEC11A PE=1 SV=1	330.34	448.954	395.413	405.132	0.636397	38.2042
P61106	3	2	20.7749	0.194256	0.0978601	1.86397	0.226102	Condition 1	Condition 2	24125.1	RAB14_HUMAN Ras-related protein Rab-14 OS=Homo sapiens OX=9606 GN=RAB14 PE=1 SV=4	915.771	998.829	822.614	910.55	433.89	124.048
P78524	2	2	9.803	0.195782	0.0985287	86.8702	0.224619	Condition 2	Condition 1	127682	DEN2B_HUMAN DENN domain-containing protein 2B OS=Homo sapiens OX=9606 GN=DENND2B PE=1 SV=3	372.376	242.959	217.923	544.003	71060.5	780.859
Q9UL16	3	2	13.8398	0.196245	0.0985452	3.51598	0.224173	Condition 2	Condition 1	65843.9	CFA45_HUMAN Cilia- and flagella-associated protein 45 OS=Homo sapiens OX=9606 GN=CFAP45 PE=1 SV=2	1634.57	1390.75	1465.85	2460.26	1755.25	11575.3
Q16777;Q6FI13	6	1	68.5782	0.19637	0.0985452	1.89787	0.224053	Condition 1	Condition 2	13988.4	H2A2C_HUMAN Histone H2A type 2-C OS=Homo sapiens OX=9606 GN=H2AC20 PE=1 SV=4	68017.4	98798.5	81331.5	86513	10451.9	33785.5
P49770	1	1	5.557	0.196411	0.0985452	1.95417	0.224013	Condition 2	Condition 1	39217.8	EI2BB_HUMAN Translation initiation factor eIF-2B subunit beta OS=Homo sapiens OX=9606 GN=EIF2B2 PE=1 SV=3	1906.5	2115.64	2119.97	1896.46	6461.17	3645.1
P41091;Q2VIR3	13	12	95.4803	0.197464	0.0989504	1.15508	0.223005	Condition 1	Condition 2	51679.8	IF2G_HUMAN Eukaryotic translation initiation factor 2 subunit 3 OS=Homo sapiens OX=9606 GN=EIF2S3 PE=1 SV=3	5611.63	4543.65	4482.57	4691.55	3883.41	4097.65
Q13445	2	2	10.1328	0.197618	0.0989504	1.49205	0.222858	Condition 2	Condition 1	25376.9	TMED1_HUMAN Transmembrane emp24 domain-containing protein 1 OS=Homo sapiens OX=9606 GN=TMED1 PE=1 SV=1	342.294	236.8	185.683	514.023	270.247	356.816
P50213	7	4	37.4528	0.199225	0.0996186	1.14386	0.221336	Condition 1	Condition 2	40048	IDH3A_HUMAN Isocitrate dehydrogenase [NAD] subunit alpha_ mitochondrial OS=Homo sapiens OX=9606 GN=IDH3A PE=1 SV=1	2510.99	2448.17	2525.32	2387.66	2356.68	1798.85
P28074	5	4	40.6244	0.199355	0.0996186	1.44928	0.221214	Condition 1	Condition 2	28651.4	PSB5_HUMAN Proteasome subunit beta type-5 OS=Homo sapiens OX=9606 GN=PSMB5 PE=1 SV=3	2276.77	2456.83	2572.98	2362.53	1784.1	894.897
O43920	2	1	11.4493	0.199667	0.0996517	1.63645	0.220921	Condition 2	Condition 1	12745.6	NDUS5_HUMAN NADH dehydrogenase [ubiquinone] iron-sulfur protein 5 OS=Homo sapiens OX=9606 GN=NDUFS5 PE=1 SV=3	1347.13	1180.68	1189.4	1183.16	3029.64	1870.25
Q09013	3	2	14.8369	0.199823	0.0996517	1.53287	0.220775	Condition 1	Condition 2	69898.5	DMPK_HUMAN Myotonin-protein kinase OS=Homo sapiens OX=9606 GN=DMPK PE=1 SV=3	2187.07	2005.51	1798.53	2079.42	626.717	1202.3
P19367	25	18	148.534	0.20075	0.0999614	2.64546	0.219909	Condition 2	Condition 1	103627	HXK1_HUMAN Hexokinase-1 OS=Homo sapiens OX=9606 GN=HK1 PE=1 SV=3	2382.82	2374.26	2572.77	2666.11	12921.4	3803.28
O43242	6	3	39.5887	0.200857	0.0999614	1.32393	0.21981	Condition 1	Condition 2	61091.7	PSMD3_HUMAN 26S proteasome non-ATPase regulatory subunit 3 OS=Homo sapiens OX=9606 GN=PSMD3 PE=1 SV=2	1306.2	1059.5	1086.06	994.733	1039.82	572.653
P22061	5	4	33.7408	0.201123	0.0999614	1.31883	0.219562	Condition 1	Condition 2	24807.5	PIMT_HUMAN Protein-L-isoaspartate(D-aspartate) O-methyltransferase OS=Homo sapiens OX=9606 GN=PCMT1 PE=1 SV=4	5991.32	5359.17	6191.54	5486.6	4933.22	2881.39
Q07666	8	7	61.105	0.201446	0.0999614	1.44906	0.219264	Condition 1	Condition 2	48341.5	KHDR1_HUMAN KH domain-containing_ RNA-binding_ signal transduction-associated protein 1 OS=Homo sapiens OX=9606 GN=KHDRBS1 PE=1 SV=1	3340.53	2739.5	2710.6	3306.28	1407.78	1352.39
O60264	3	2	14.9461	0.201452	0.0999614	1.48668	0.219257	Condition 1	Condition 2	122590	SMCA5_HUMAN SWI/SNF-related matrix-associated actin-dependent regulator of chromatin subfamily A member 5 OS=Homo sapiens OX=9606 GN=SMARCA5 PE=1 SV=1	1000.39	905.916	824.74	749.616	782.372	305.029
P0C0S8;P20671;Q96KK5;Q99878;Q9BTM1;P04908;Q7L7L0;Q93077	7	2	61.9358	0.202521	0.100391	1.87552	0.218272	Condition 1	Condition 2	14091.5	H2A1_HUMAN Histone H2A type 1 OS=Homo sapiens OX=9606 GN=H2AC11 PE=1 SV=2	35422.4	51435.1	41999.9	45676.2	5366.59	17662.2
P41250	15	14	111.144	0.203266	0.100524	1.33797	0.21759	Condition 1	Condition 2	83907.1	GARS_HUMAN Glycine--tRNA ligase OS=Homo sapiens OX=9606 GN=GARS1 PE=1 SV=3	2202.72	2049.87	1842.85	2087.34	1470.04	998.345
Q9HAV4	4	3	28.7605	0.203534	0.100524	2.03119	0.217345	Condition 1	Condition 2	138422	XPO5_HUMAN Exportin-5 OS=Homo sapiens OX=9606 GN=XPO5 PE=1 SV=1	682.262	669.304	496.445	712.191	164.796	32.8275
Q99848	5	5	36.2578	0.203854	0.100524	1.3433	0.217054	Condition 1	Condition 2	34909	EBP2_HUMAN Probable rRNA-processing protein EBP2 OS=Homo sapiens OX=9606 GN=EBNA1BP2 PE=1 SV=2	1908.05	1884.34	1730.61	1962.15	900.919	1248.46
P26368	9	8	69.8169	0.203869	0.100524	1.31406	0.21704	Condition 1	Condition 2	53843.3	U2AF2_HUMAN Splicing factor U2AF 65 kDa subunit OS=Homo sapiens OX=9606 GN=U2AF2 PE=1 SV=4	4399.62	4263.34	4827.5	4774.39	2373.41	3118.46
P22626	22	15	229.851	0.203973	0.100524	1.25324	0.216946	Condition 2	Condition 1	37486.8	ROA2_HUMAN Heterogeneous nuclear ribonucleoproteins A2/B1 OS=Homo sapiens OX=9606 GN=HNRNPA2B1 PE=1 SV=2	27715.5	23410.1	26893.1	33054.7	39461.7	25259.8
Q16658	21	18	185.708	0.204229	0.100524	1.13982	0.216714	Condition 2	Condition 1	55157.3	FSCN1_HUMAN Fascin OS=Homo sapiens OX=9606 GN=FSCN1 PE=1 SV=3	9891.09	8965.85	8725.45	10585.9	11757.6	9095.37
Q9BQE3	21	2	236.822	0.204249	0.100524	1.22613	0.216696	Condition 1	Condition 2	50579.7	TBA1C_HUMAN Tubulin alpha-1C chain OS=Homo sapiens OX=9606 GN=TUBA1C PE=1 SV=1	6986.01	5556.19	5655.32	5735.44	5236.97	3869.07
O75367;Q9P0M6	5	5	37.5874	0.204412	0.100524	1.42195	0.216548	Condition 1	Condition 2	39788.2	H2AY_HUMAN Core histone macro-H2A.1 OS=Homo sapiens OX=9606 GN=MACROH2A1 PE=1 SV=4	1701.22	2566	1793.75	2094.56	1084.52	1083.36
O60701	7	5	45.1788	0.205188	0.100586	1.34557	0.215847	Condition 1	Condition 2	55708.5	UGDH_HUMAN UDP-glucose 6-dehydrogenase OS=Homo sapiens OX=9606 GN=UGDH PE=1 SV=1	2283.23	2219.98	2383.74	2510.31	1462.67	1145.24
Q9C0J9	1	1	5.2691	0.20524	0.100586	1.98618	0.2158	Condition 1	Condition 2	51010.8	BHE41_HUMAN Class E basic helix-loop-helix protein 41 OS=Homo sapiens OX=9606 GN=BHLHE41 PE=1 SV=1	3068.66	3148.89	4016.94	3354.4	1501.62	296.834
Q99536	1	1	5.5749	0.205514	0.100586	1.48402	0.215554	Condition 1	Condition 2	42148.5	VAT1_HUMAN Synaptic vesicle membrane protein VAT-1 homolog OS=Homo sapiens OX=9606 GN=VAT1 PE=1 SV=2	1351.18	1424.16	1534.61	1471.06	949.403	483.777
Q15717	14	12	112.732	0.20558	0.100586	1.22014	0.215495	Condition 1	Condition 2	36263	ELAV1_HUMAN ELAV-like protein 1 OS=Homo sapiens OX=9606 GN=ELAVL1 PE=1 SV=2	6152.5	5897.97	6223.95	5263.21	6005.82	3708.32
Q9C0C9	8	6	44.0823	0.205591	0.100586	1.18099	0.215485	Condition 1	Condition 2	142719	UBE2O_HUMAN (E3-independent) E2 ubiquitin-conjugating enzyme OS=Homo sapiens OX=9606 GN=UBE2O PE=1 SV=3	1590.02	1312.74	1277.61	981.74	1291.31	1266.65
Q9NTK5	10	9	63.1189	0.205755	0.100586	1.44833	0.215337	Condition 1	Condition 2	44971.7	OLA1_HUMAN Obg-like ATPase 1 OS=Homo sapiens OX=9606 GN=OLA1 PE=1 SV=2	2748.88	2855.86	2754.2	2129.85	990.671	2650.92
Q5JRX3	10	6	52.5038	0.206146	0.100678	1.41679	0.214988	Condition 1	Condition 2	118439	PREP_HUMAN Presequence protease_ mitochondrial OS=Homo sapiens OX=9606 GN=PITRM1 PE=1 SV=3	1676.64	1667.37	1543.84	1769.99	667.661	1012.3
Q8N4C7	1	1	12.8434	0.206492	0.100727	20.8801	0.214679	Condition 2	Condition 1	34780.6	STX19_HUMAN Syntaxin-19 OS=Homo sapiens OX=9606 GN=STX19 PE=1 SV=1	1318.53	1286.86	1158.65	41863.8	638.082	36091.6
O75347	8	7	58.2584	0.206653	0.100727	1.54175	0.214536	Condition 1	Condition 2	12911.9	TBCA_HUMAN Tubulin-specific chaperone A OS=Homo sapiens OX=9606 GN=TBCA PE=1 SV=3	2110.93	2652.46	3749.23	2120.37	2370.18	1030.85
P45985	3	1	19.404	0.206945	0.10077	1.90799	0.214276	Condition 2	Condition 1	44744	MP2K4_HUMAN Dual specificity mitogen-activated protein kinase kinase 4 OS=Homo sapiens OX=9606 GN=MAP2K4 PE=1 SV=1	43136.1	25097.5	24220.5	93228.7	29355.6	53817.3
P62316	7	6	45.8291	0.208388	0.101361	1.12322	0.213001	Condition 1	Condition 2	13641	SMD2_HUMAN Small nuclear ribonucleoprotein Sm D2 OS=Homo sapiens OX=9606 GN=SNRPD2 PE=1 SV=1	7358.08	6313.12	6920.26	6440.69	6549.41	5342.42
Q9NQW7	3	2	14.8626	0.208567	0.101361	1.73715	0.212843	Condition 1	Condition 2	70602.3	XPP1_HUMAN Xaa-Pro aminopeptidase 1 OS=Homo sapiens OX=9606 GN=XPNPEP1 PE=1 SV=3	566.674	432.867	336.995	477.45	200.109	91.8272
O60884	7	5	38.9456	0.210273	0.10209	2.75146	0.211354	Condition 2	Condition 1	46373	DNJA2_HUMAN DnaJ homolog subfamily A member 2 OS=Homo sapiens OX=9606 GN=DNAJA2 PE=1 SV=1	1024.16	1469.26	1659.08	1601.25	2005.32	7818.87
P48444	6	5	38.0511	0.21053	0.102104	1.43317	0.211132	Condition 2	Condition 1	57666.7	COPD_HUMAN Coatomer subunit delta OS=Homo sapiens OX=9606 GN=ARCN1 PE=1 SV=1	8400.53	4344.91	5034.77	6068.57	9842.03	9571.43
P14625	41	31	378.152	0.210714	0.102104	1.16784	0.210972	Condition 2	Condition 1	92754.2	ENPL_HUMAN Endoplasmin OS=Homo sapiens OX=9606 GN=HSP90B1 PE=1 SV=1	19742	17656.8	17987.9	21779.4	24862.8	18040.7
O95816	7	7	41.5421	0.211177	0.102229	7.22408	0.210572	Condition 2	Condition 1	23943.1	BAG2_HUMAN BAG family molecular chaperone regulator 2 OS=Homo sapiens OX=9606 GN=BAG2 PE=1 SV=1	2023.35	1838.8	1781.92	21055.8	18558	1159.39
P24534	7	6	59.5995	0.211476	0.102274	1.19689	0.210315	Condition 2	Condition 1	24934.8	EF1B_HUMAN Elongation factor 1-beta OS=Homo sapiens OX=9606 GN=EEF1B2 PE=1 SV=3	7076.73	8133.74	11031	10390.1	10855.8	10162.3
P84098	3	2	30.9811	0.211862	0.10236	1.3203	0.209983	Condition 1	Condition 2	23580.1	RL19_HUMAN 60S ribosomal protein L19 OS=Homo sapiens OX=9606 GN=RPL19 PE=1 SV=1	1939.03	2119.78	2314.17	1031.22	2014.01	1781.69
P61916	1	1	6.2874	0.212126	0.102369	1.92709	0.209757	Condition 1	Condition 2	16912.4	NPC2_HUMAN NPC intracellular cholesterol transporter 2 OS=Homo sapiens OX=9606 GN=NPC2 PE=1 SV=1	169.66	175.542	319.089	273.149	51.4467	20.1171
P05141	17	7	169.163	0.212537	0.102369	1.19208	0.209406	Condition 1	Condition 2	33080.4	ADT2_HUMAN ADP/ATP translocase 2 OS=Homo sapiens OX=9606 GN=SLC25A5 PE=1 SV=7	20515.4	18970.1	17744.6	20011.9	13598.5	14398.3
O15212	3	2	18.5062	0.212739	0.102369	1.27532	0.209234	Condition 1	Condition 2	14582.7	PFD6_HUMAN Prefoldin subunit 6 OS=Homo sapiens OX=9606 GN=PFDN6 PE=1 SV=1	700.114	989.305	1058.45	841.801	604.444	708.405
Q9NQ55	2	2	9.777	0.21318	0.102369	1.32012	0.208858	Condition 1	Condition 2	53479.1	SSF1_HUMAN Suppressor of SWI4 1 homolog OS=Homo sapiens OX=9606 GN=PPAN PE=2 SV=1	3372.19	2898.56	2807.73	2403.07	2982.97	1491
P06748	15	11	178.214	0.213254	0.102369	2.11122	0.208796	Condition 1	Condition 2	32746.2	NPM_HUMAN Nucleophosmin OS=Homo sapiens OX=9606 GN=NPM1 PE=1 SV=2	96467.5	116033	154180	112807	7418.01	53456.8
P17812	7	7	34.4507	0.213406	0.102369	1.37432	0.208667	Condition 1	Condition 2	67374.8	PYRG1_HUMAN CTP synthase 1 OS=Homo sapiens OX=9606 GN=CTPS1 PE=1 SV=2	598.791	665.479	573.557	512.508	257.772	566.979
Q969P6	4	1	24.0016	0.213777	0.102369	1.21564	0.208353	Condition 1	Condition 2	70442.3	TOP1M_HUMAN DNA topoisomerase I_ mitochondrial OS=Homo sapiens OX=9606 GN=TOP1MT PE=1 SV=1	247.714	196.203	185.445	207.343	148.393	161.984
Q9NR50	4	4	19.5465	0.213858	0.102369	1.47813	0.208284	Condition 1	Condition 2	50981.8	EI2BG_HUMAN Translation initiation factor eIF-2B subunit gamma OS=Homo sapiens OX=9606 GN=EIF2B3 PE=1 SV=1	865.122	890.078	1016.57	797.374	776.333	301.476
P41227;Q9BSU3	4	4	21.8338	0.213894	0.102369	1.44699	0.208254	Condition 1	Condition 2	26629.6	NAA10_HUMAN N-alpha-acetyltransferase 10 OS=Homo sapiens OX=9606 GN=NAA10 PE=1 SV=1	3913.25	3893.52	4887.58	4742.34	2308.58	1722.02
Q96L46	2	1	11.2613	0.214191	0.102369	1.39302	0.208003	Condition 2	Condition 1	27831.4	CPNS2_HUMAN Calpain small subunit 2 OS=Homo sapiens OX=9606 GN=CAPNS2 PE=1 SV=2	1526.41	1526.32	1754.55	2148.02	3015.07	1533.57
P62906	11	9	124.2	0.214712	0.102369	1.14779	0.207565	Condition 1	Condition 2	25002.4	RL10A_HUMAN 60S ribosomal protein L10a OS=Homo sapiens OX=9606 GN=RPL10A PE=1 SV=2	11323	9834.12	9375.82	9120.93	7615.63	9864.85
P68036;A0A1B0GUS4	5	5	30.9041	0.214945	0.102369	1.49031	0.207369	Condition 1	Condition 2	18032.7	UB2L3_HUMAN Ubiquitin-conjugating enzyme E2 L3 OS=Homo sapiens OX=9606 GN=UBE2L3 PE=1 SV=1	3202.03	3700.52	4592.38	4317.66	1892.72	1502.72
P07919	1	1	7.7592	0.214971	0.102369	3.18815	0.207347	Condition 1	Condition 2	11023.9	QCR6_HUMAN Cytochrome b-c1 complex subunit 6_ mitochondrial OS=Homo sapiens OX=9606 GN=UQCRH PE=1 SV=2	115.41	336.85	955.623	385.373	12.95	43.2768
P48681	46	44	318.656	0.214974	0.102369	1.14125	0.207345	Condition 1	Condition 2	177895	NEST_HUMAN Nestin OS=Homo sapiens OX=9606 GN=NES PE=1 SV=2	8363.59	8452.09	9103.56	7468.09	8813.51	6429.65
Q9NRG9	2	1	10.704	0.214979	0.102369	1.86679	0.207341	Condition 1	Condition 2	60429.6	AAAS_HUMAN Aladin OS=Homo sapiens OX=9606 GN=AAAS PE=1 SV=1	128.1	222.966	157.216	119.099	24.822	128.355
Q9BSJ8	7	7	39.2248	0.215747	0.102583	1.25494	0.206698	Condition 2	Condition 1	123370	ESYT1_HUMAN Extended synaptotagmin-1 OS=Homo sapiens OX=9606 GN=ESYT1 PE=1 SV=1	1047.77	967.192	1143.58	1117.83	1697.25	1148.72
O00483	1	1	6.7789	0.21584	0.102583	1.21275	0.20662	Condition 1	Condition 2	9426.9	NDUA4_HUMAN Cytochrome c oxidase subunit NDUFA4 OS=Homo sapiens OX=9606 GN=NDUFA4 PE=1 SV=1	5665.5	5292.72	5092.28	4121.48	5633.08	3480.24
Q01844	9	6	49.8196	0.21673	0.102907	1.72429	0.205881	Condition 1	Condition 2	68763.5	EWS_HUMAN RNA-binding protein EWS OS=Homo sapiens OX=9606 GN=EWSR1 PE=1 SV=1	1888.92	1758.02	2222.69	1491.21	1572.05	340.826
Q86X52	4	4	20.0152	0.217128	0.10292	2.59642	0.205552	Condition 2	Condition 1	92411.9	CHSS1_HUMAN Chondroitin sulfate synthase 1 OS=Homo sapiens OX=9606 GN=CHSY1 PE=1 SV=3	667.359	661.524	697.532	713.796	1024.03	3523.59
P41252	24	21	171.339	0.217456	0.10292	1.15118	0.205281	Condition 1	Condition 2	145810	SYIC_HUMAN Isoleucine--tRNA ligase_ cytoplasmic OS=Homo sapiens OX=9606 GN=IARS1 PE=1 SV=2	4323.53	3606.32	3248.14	3486.87	3048.29	3174.9
Q71U36;P0DPH7;P0DPH8;Q6PEY2	23	2	238.734	0.217468	0.10292	1.30931	0.205272	Condition 1	Condition 2	50820	TBA1A_HUMAN Tubulin alpha-1A chain OS=Homo sapiens OX=9606 GN=TUBA1A PE=1 SV=1	1058.64	910.654	1085.61	986.917	839.708	506.591
Q9H4E7	1	1	10.345	0.217588	0.10292	1.49846	0.205173	Condition 1	Condition 2	74480.7	DEFI6_HUMAN Differentially expressed in FDCP 6 homolog OS=Homo sapiens OX=9606 GN=DEF6 PE=1 SV=1	6360.39	9647	14502.3	6523.85	6852.8	6984.07
Q14498	10	7	57.7848	0.218265	0.103106	1.1397	0.204616	Condition 1	Condition 2	59664.8	RBM39_HUMAN RNA-binding protein 39 OS=Homo sapiens OX=9606 GN=RBM39 PE=1 SV=2	3911.05	3255.54	3349.4	2675.49	3396.85	3154.67
Q01518	12	9	69.4776	0.218569	0.103106	1.52005	0.204368	Condition 1	Condition 2	52357.8	CAP1_HUMAN Adenylyl cyclase-associated protein 1 OS=Homo sapiens OX=9606 GN=CAP1 PE=1 SV=5	2482.4	2512.38	2479.37	2692.67	1503.13	721.241
P62191	9	5	66.1555	0.218605	0.103106	1.36363	0.204339	Condition 1	Condition 2	49355.7	PRS4_HUMAN 26S proteasome regulatory subunit 4 OS=Homo sapiens OX=9606 GN=PSMC1 PE=1 SV=1	2343.29	2035.39	1944.01	1810.48	1917.75	908.441
P46782	8	6	68.7772	0.220192	0.103755	1.20351	0.203049	Condition 1	Condition 2	23047.5	RS5_HUMAN 40S ribosomal protein S5 OS=Homo sapiens OX=9606 GN=RPS5 PE=1 SV=4	19086.8	17236.7	16706.4	16060.5	16888.7	11113.6
Q02952	16	14	94.4765	0.220464	0.103785	1.5845	0.202829	Condition 2	Condition 1	192052	AKA12_HUMAN A-kinase anchor protein 12 OS=Homo sapiens OX=9606 GN=AKAP12 PE=1 SV=4	2311.41	1544.69	1336.86	4187.51	2001.45	2039.29
O00410	22	19	156.016	0.220938	0.103909	1.47841	0.202447	Condition 1	Condition 2	125113	IPO5_HUMAN Importin-5 OS=Homo sapiens OX=9606 GN=IPO5 PE=1 SV=4	7253.41	6270.17	6128.72	7153.73	3955.32	2183.81
P63151	5	4	26.5168	0.221757	0.104196	1.64387	0.201791	Condition 2	Condition 1	52205.4	2ABA_HUMAN Serine/threonine-protein phosphatase 2A 55 kDa regulatory subunit B alpha isoform OS=Homo sapiens OX=9606 GN=PPP2R2A PE=1 SV=1	1424.1	1325.32	1225.8	2543.95	2854.9	1135.89
Q4VXU2	8	2	52.4802	0.223481	0.104906	1.40708	0.20042	Condition 2	Condition 1	69019.7	PAP1L_HUMAN Polyadenylate-binding protein 1-like OS=Homo sapiens OX=9606 GN=PABPC1L PE=2 SV=1	655.944	607.814	648.742	631.484	789.621	1269.94
Q9BSH4	1	1	5.3314	0.224729	0.105393	1.13107	0.199438	Condition 1	Condition 2	32933.4	TACO1_HUMAN Translational activator of cytochrome c oxidase 1 OS=Homo sapiens OX=9606 GN=TACO1 PE=1 SV=1	5015.83	4281.74	4212.24	3885.3	3572.25	4486.76
Q99986	5	4	25.571	0.22502	0.105429	4.23315	0.199211	Condition 2	Condition 1	45818.3	VRK1_HUMAN Serine/threonine-protein kinase VRK1 OS=Homo sapiens OX=9606 GN=VRK1 PE=1 SV=1	665.153	429.692	418.918	369.667	4281.52	1756.8
P23786	2	1	9.4181	0.226215	0.105889	1.33223	0.19828	Condition 1	Condition 2	74290.4	CPT2_HUMAN Carnitine O-palmitoyltransferase 2_ mitochondrial OS=Homo sapiens OX=9606 GN=CPT2 PE=1 SV=2	2755.42	2321.64	2198.49	1629.74	1217.91	2613.55
P63244	17	14	150.617	0.226997	0.106061	1.2102	0.197676	Condition 1	Condition 2	35533	RACK1_HUMAN Receptor of activated protein C kinase 1 OS=Homo sapiens OX=9606 GN=RACK1 PE=1 SV=3	13632.1	10488.7	9971.94	9176.72	8019.32	10975.1
Q96IX5	3	3	20.0226	0.22707	0.106061	1.22214	0.197619	Condition 2	Condition 1	6514.61	ATPMD_HUMAN ATP synthase membrane subunit DAPIT_ mitochondrial OS=Homo sapiens OX=9606 GN=ATP5MD PE=1 SV=1	2434.97	1893.11	1936.68	2845.97	2789.8	2020.65
P39748	7	6	39.0516	0.227225	0.106061	1.48053	0.1975	Condition 1	Condition 2	42935.2	FEN1_HUMAN Flap endonuclease 1 OS=Homo sapiens OX=9606 GN=FEN1 PE=1 SV=1	4429.67	3793.93	3851.82	3976.03	2925.46	1254.65
P37108	4	3	44.1305	0.227921	0.106228	1.25753	0.196965	Condition 1	Condition 2	14684	SRP14_HUMAN Signal recognition particle 14 kDa protein OS=Homo sapiens OX=9606 GN=SRP14 PE=1 SV=2	6127.02	5932.23	6335.77	6266.76	3358.25	5002.87
O94906	3	2	14.6794	0.228011	0.106228	1.67616	0.196896	Condition 2	Condition 1	107724	PRP6_HUMAN Pre-mRNA-processing factor 6 OS=Homo sapiens OX=9606 GN=PRPF6 PE=1 SV=1	2242.85	1948.04	2051.25	3694.96	4972.89	1794.96
P58546	2	2	18.5457	0.228834	0.106419	1.49146	0.196268	Condition 1	Condition 2	13065.9	MTPN_HUMAN Myotrophin OS=Homo sapiens OX=9606 GN=MTPN PE=1 SV=2	1070.8	1519.61	2232.57	840.61	1457.37	935.737
P39687;O95626	9	2	63.842	0.228849	0.106419	1.41842	0.196256	Condition 2	Condition 1	28699.5	AN32A_HUMAN Acidic leucine-rich nuclear phosphoprotein 32 family member A OS=Homo sapiens OX=9606 GN=ANP32A PE=1 SV=1	1234.85	1491.22	1737.77	2337.79	1360.44	2633.36
P46459	9	4	47.2073	0.229375	0.106471	1.37305	0.195856	Condition 2	Condition 1	83107.8	NSF_HUMAN Vesicle-fusing ATPase OS=Homo sapiens OX=9606 GN=NSF PE=1 SV=3	1260.89	1245.76	1241.6	1767.26	2238.09	1141.18
Q5JTZ9	2	1	10.0136	0.229391	0.106471	1.81256	0.195844	Condition 1	Condition 2	108367	SYAM_HUMAN Alanine--tRNA ligase_ mitochondrial OS=Homo sapiens OX=9606 GN=AARS2 PE=1 SV=1	1611.02	1700.88	2360.71	920.098	225.277	1984.24
Q9Y5B9	16	10	88.3407	0.229697	0.106513	2.24638	0.195612	Condition 2	Condition 1	120484	SP16H_HUMAN FACT complex subunit SPT16 OS=Homo sapiens OX=9606 GN=SUPT16H PE=1 SV=1	1350.2	1355.27	1197.63	5287.48	2320.61	1159.75
Q2TAA8	2	2	10.834	0.230176	0.106636	4.35332	0.19525	Condition 2	Condition 1	77058.6	TXIP1_HUMAN Translin-associated factor X-interacting protein 1 OS=Homo sapiens OX=9606 GN=TSNAXIP1 PE=1 SV=1	178.77	199.76	187.609	1931.13	193.209	340.252
P53597	4	3	28.8793	0.230494	0.106683	1.43268	0.19501	Condition 1	Condition 2	36649	SUCA_HUMAN Succinate--CoA ligase [ADP/GDP-forming] subunit alpha_ mitochondrial OS=Homo sapiens OX=9606 GN=SUCLG1 PE=1 SV=4	2380.18	3561.74	4520.14	2369.66	3153.74	1779.04
Q92928	6	1	54.4968	0.231297	0.106955	1.64395	0.194407	Condition 1	Condition 2	22245.1	RAB1C_HUMAN Putative Ras-related protein Rab-1C OS=Homo sapiens OX=9606 GN=RAB1C PE=5 SV=2	1210.63	1060.6	996.572	1163.36	619.059	205.358
P30048	11	8	88.1211	0.231756	0.107067	1.17134	0.194063	Condition 1	Condition 2	28034.8	PRDX3_HUMAN Thioredoxin-dependent peroxide reductase_ mitochondrial OS=Homo sapiens OX=9606 GN=PRDX3 PE=1 SV=3	11459.7	11323.6	12725.1	10861.3	7956.88	11496.3
Q9NQC3	4	3	47.0663	0.233788	0.10783	1.65141	0.192556	Condition 1	Condition 2	130331	RTN4_HUMAN Reticulon-4 OS=Homo sapiens OX=9606 GN=RTN4 PE=1 SV=2	4352.74	4226.6	4053.78	5055.12	690.035	1904.72
P24752	24	20	195.051	0.233841	0.10783	1.39053	0.192517	Condition 1	Condition 2	45484.8	THIL_HUMAN Acetyl-CoA acetyltransferase_ mitochondrial OS=Homo sapiens OX=9606 GN=ACAT1 PE=1 SV=1	5336.8	5697.34	6075.72	6332.32	2301.14	3671.08
Q9BUJ2	3	2	17.6155	0.23532	0.108411	1.23004	0.191433	Condition 2	Condition 1	96308.9	HNRL1_HUMAN Heterogeneous nuclear ribonucleoprotein U-like protein 1 OS=Homo sapiens OX=9606 GN=HNRNPUL1 PE=1 SV=2	4725.69	3946.45	4724.14	5465.62	4323.86	6688.51
P36578	14	13	119.139	0.235907	0.108501	1.20755	0.191006	Condition 1	Condition 2	47982.5	RL4_HUMAN 60S ribosomal protein L4 OS=Homo sapiens OX=9606 GN=RPL4 PE=1 SV=5	11989.4	9682.29	9290.55	7673.07	7341.84	10625.6
Q9P2I0	4	2	20.6258	0.235953	0.108501	1.07966	0.190972	Condition 1	Condition 2	89342.3	CPSF2_HUMAN Cleavage and polyadenylation specificity factor subunit 2 OS=Homo sapiens OX=9606 GN=CPSF2 PE=1 SV=2	1277.98	1196.29	1284.71	1047.26	1190.1	1244.27
Q9P2R7	8	5	41.5552	0.236393	0.108602	2.56136	0.190653	Condition 2	Condition 1	50659.5	SUCB1_HUMAN Succinate--CoA ligase [ADP-forming] subunit beta_ mitochondrial OS=Homo sapiens OX=9606 GN=SUCLA2 PE=1 SV=3	841.848	620.837	667.019	3629.48	1140.93	684.538
Q9UDY6	3	3	20.5292	0.237582	0.108955	1.59877	0.189796	Condition 1	Condition 2	56177.3	TRI10_HUMAN Tripartite motif-containing protein 10 OS=Homo sapiens OX=9606 GN=TRIM10 PE=1 SV=3	3385.06	2299.61	2244.78	1627.48	2685.3	646.941
P62249	8	8	78.0616	0.237785	0.108955	1.20893	0.18965	Condition 1	Condition 2	16559.4	RS16_HUMAN 40S ribosomal protein S16 OS=Homo sapiens OX=9606 GN=RPS16 PE=1 SV=2	9373.28	7620.89	7676.79	8635.35	5704.07	6067.85
P62857	3	2	21.233	0.23782	0.108955	1.16004	0.189625	Condition 2	Condition 1	7898.07	RS28_HUMAN 40S ribosomal protein S28 OS=Homo sapiens OX=9606 GN=RPS28 PE=1 SV=1	4761.4	4911.52	6848.67	6509.48	6421.29	6234.94
P08195	20	16	166.775	0.238946	0.109331	1.21686	0.18882	Condition 1	Condition 2	68222.2	4F2_HUMAN 4F2 cell-surface antigen heavy chain OS=Homo sapiens OX=9606 GN=SLC3A2 PE=1 SV=3	9426.2	9291.24	9281.18	8597.22	8959.39	5452.28
P28288	4	2	21.222	0.239083	0.109331	1.26318	0.188722	Condition 1	Condition 2	75989.3	ABCD3_HUMAN ATP-binding cassette sub-family D member 3 OS=Homo sapiens OX=9606 GN=ABCD3 PE=1 SV=1	437.942	519.414	379.145	273.628	320.088	464.33
P18859	3	3	36.1199	0.239367	0.10936	1.27977	0.18852	Condition 1	Condition 2	12587.5	ATP5J_HUMAN ATP synthase-coupling factor 6_ mitochondrial OS=Homo sapiens OX=9606 GN=ATP5PF PE=1 SV=1	1730.71	2056.6	2510.36	2159.23	1291.84	1469.86
Q8NCW5	7	6	43.5186	0.240612	0.109828	1.23731	0.18764	Condition 1	Condition 2	32016.8	NNRE_HUMAN NAD(P)H-hydrate epimerase OS=Homo sapiens OX=9606 GN=NAXE PE=1 SV=2	2573.04	2367.36	2270.85	2442.19	1370.2	2015.81
P46779	5	5	34.2281	0.241468	0.110117	1.2255	0.187039	Condition 2	Condition 1	15804.6	RL28_HUMAN 60S ribosomal protein L28 OS=Homo sapiens OX=9606 GN=RPL28 PE=1 SV=3	6391.88	5026.31	4746.84	5235.15	7620.3	6954.87
P62277	7	7	68.8199	0.241707	0.110125	1.32486	0.186871	Condition 1	Condition 2	17222.3	RS13_HUMAN 40S ribosomal protein S13 OS=Homo sapiens OX=9606 GN=RPS13 PE=1 SV=2	12352.6	9781.42	8667.65	9889.99	5090.25	8268.67
Q86V81	8	7	69.337	0.242004	0.110159	1.1487	0.186663	Condition 1	Condition 2	26887.9	THOC4_HUMAN THO complex subunit 4 OS=Homo sapiens OX=9606 GN=ALYREF PE=1 SV=3	3233.81	3213.37	3525.8	2745.46	2448.57	3487.92
P55060	24	19	186.473	0.243478	0.110682	1.17832	0.185639	Condition 1	Condition 2	111215	XPO2_HUMAN Exportin-2 OS=Homo sapiens OX=9606 GN=CSE1L PE=1 SV=3	6552.88	5093.47	5075.01	4047.02	4710.53	5433.34
O76003	10	10	61.2204	0.243599	0.110682	1.09379	0.185556	Condition 2	Condition 1	37717.2	GLRX3_HUMAN Glutaredoxin-3 OS=Homo sapiens OX=9606 GN=GLRX3 PE=1 SV=2	2013.03	1684.98	1726.01	1885.62	2124.87	1922.23
P55735	4	4	20.8612	0.243841	0.11069	1.82944	0.185389	Condition 1	Condition 2	36053.8	SEC13_HUMAN Protein SEC13 homolog OS=Homo sapiens OX=9606 GN=SEC13 PE=1 SV=3	3597.11	3570.59	3467.34	2559.02	2923.98	330.28
Q9BY44	4	3	19.3566	0.244711	0.110906	1.25628	0.18479	Condition 1	Condition 2	65560.5	EIF2A_HUMAN Eukaryotic translation initiation factor 2A OS=Homo sapiens OX=9606 GN=EIF2A PE=1 SV=3	379.18	357.203	397.034	404.61	288.726	208.866
P46060	5	5	32.6096	0.244887	0.110906	3.9975	0.184669	Condition 2	Condition 1	63998.3	RAGP1_HUMAN Ran GTPase-activating protein 1 OS=Homo sapiens OX=9606 GN=RANGAP1 PE=1 SV=1	1851.91	2116.42	1961.8	2204.93	2904.63	18596.1
Q9H0T7	1	1	4.457	0.244988	0.110906	Infinity	0.1846	Condition 2	Condition 1	23719	RAB17_HUMAN Ras-related protein Rab-17 OS=Homo sapiens OX=9606 GN=RAB17 PE=1 SV=2	0	0	0	0	2.58754	661.342
P62873	5	2	38.733	0.245218	0.110909	1.1682	0.184443	Condition 1	Condition 2	38175.4	GBB1_HUMAN Guanine nucleotide-binding protein G(I)/G(S)/G(T) subunit beta-1 OS=Homo sapiens OX=9606 GN=GNB1 PE=1 SV=3	2885.39	2360.8	2437.72	2651.01	1907.05	2019.48
P07737	12	10	118.284	0.245704	0.110935	1.28634	0.184111	Condition 1	Condition 2	15225.3	PROF1_HUMAN Profilin-1 OS=Homo sapiens OX=9606 GN=PFN1 PE=1 SV=2	48980.3	44731.9	54752.9	51883.5	25575.3	37958.3
Q9Y5S9	3	2	19.0841	0.245939	0.110935	1.08623	0.183951	Condition 2	Condition 1	19946.1	RBM8A_HUMAN RNA-binding protein 8A OS=Homo sapiens OX=9606 GN=RBM8A PE=1 SV=1	4871.92	4821.43	5376.04	4956.79	5849.15	5562.82
P37235	1	1	5.3516	0.246016	0.110935	2.95266	0.183899	Condition 2	Condition 1	22427.3	HPCL1_HUMAN Hippocalcin-like protein 1 OS=Homo sapiens OX=9606 GN=HPCAL1 PE=1 SV=3	298.248	217.496	226.616	172.477	1190.86	828.604
O76094	5	4	27.5048	0.246171	0.110935	1.55732	0.183794	Condition 1	Condition 2	75176.6	SRP72_HUMAN Signal recognition particle subunit SRP72 OS=Homo sapiens OX=9606 GN=SRP72 PE=1 SV=3	1554.75	2116.01	2674.95	2210.97	1256.28	607.505
Q96AC1	3	2	14.2992	0.246686	0.111066	1.23874	0.183444	Condition 1	Condition 2	78488	FERM2_HUMAN Fermitin family homolog 2 OS=Homo sapiens OX=9606 GN=FERMT2 PE=1 SV=1	990.441	726.712	685.611	630.091	774.586	535.011
Q68CZ6	5	1	25.3656	0.248717	0.111778	1.35738	0.182077	Condition 1	Condition 2	70049.7	HAUS3_HUMAN HAUS augmin-like complex subunit 3 OS=Homo sapiens OX=9606 GN=HAUS3 PE=1 SV=1	521.356	577.422	463.532	525.895	408.527	216.557
Q15233	18	11	138.063	0.248718	0.111778	1.08331	0.182077	Condition 2	Condition 1	54345.8	NONO_HUMAN Non-POU domain-containing octamer-binding protein OS=Homo sapiens OX=9606 GN=NONO PE=1 SV=4	7011.6	7145.99	7839.84	7497.74	7625.01	8707.24
P06737	37	23	306.739	0.249426	0.111995	1.24896	0.181604	Condition 2	Condition 1	97548	PYGL_HUMAN Glycogen phosphorylase_ liver form OS=Homo sapiens OX=9606 GN=PYGL PE=1 SV=4	5992.11	5918.93	5724.67	9615.92	5976.06	6434.35
P40926	17	16	180.778	0.250127	0.112208	1.23688	0.181138	Condition 1	Condition 2	35959.6	MDHM_HUMAN Malate dehydrogenase_ mitochondrial OS=Homo sapiens OX=9606 GN=MDH2 PE=1 SV=3	34513	35449.9	37215.3	39568	21449.4	25634.8
Q9BZE1	2	2	11.134	0.251363	0.11266	14.1646	0.180322	Condition 2	Condition 1	48630.8	RM37_HUMAN 39S ribosomal protein L37_ mitochondrial OS=Homo sapiens OX=9606 GN=MRPL37 PE=1 SV=2	450.268	364.363	331.249	437.249	716.323	15077.3
O75489	11	10	76.4367	0.251866	0.112687	1.01456	0.179992	Condition 1	Condition 2	30355.6	NDUS3_HUMAN NADH dehydrogenase [ubiquinone] iron-sulfur protein 3_ mitochondrial OS=Homo sapiens OX=9606 GN=NDUFS3 PE=1 SV=1	13870.1	14264.8	14181.9	14085.2	13830.6	13793.7
O15498	1	1	5.7878	0.251876	0.112687	1.52777	0.179986	Condition 1	Condition 2	22588.7	YKT6_HUMAN Synaptobrevin homolog YKT6 OS=Homo sapiens OX=9606 GN=YKT6 PE=1 SV=1	3711.39	3789.38	3546.75	4488.68	1895.87	846.579
Q15819;Q13404	4	4	20.7109	0.252684	0.112946	1.20119	0.179457	Condition 1	Condition 2	16419.8	UB2V2_HUMAN Ubiquitin-conjugating enzyme E2 variant 2 OS=Homo sapiens OX=9606 GN=UBE2V2 PE=1 SV=4	1837	1557.6	1679.19	1415.91	1743.13	1064.94
P15259	6	1	60.7198	0.253209	0.113079	1.11123	0.179116	Condition 1	Condition 2	28937.3	PGAM2_HUMAN Phosphoglycerate mutase 2 OS=Homo sapiens OX=9606 GN=PGAM2 PE=1 SV=3	2996.16	3025.13	3076.89	2343.86	3135.03	2708.59
P27348	16	11	160.135	0.253935	0.113222	1.20405	0.178645	Condition 1	Condition 2	28049.4	1433T_HUMAN 14-3-3 protein theta OS=Homo sapiens OX=9606 GN=YWHAQ PE=1 SV=1	8199.3	5894.37	6043.4	5952.42	4671.31	6100.67
Q12906	26	20	240.065	0.253985	0.113222	1.08682	0.178612	Condition 1	Condition 2	95737.7	ILF3_HUMAN Interleukin enhancer-binding factor 3 OS=Homo sapiens OX=9606 GN=ILF3 PE=1 SV=3	10387.2	10065	9203.97	8952.41	9989.51	8345.32
Q9NSE4	13	9	68.8834	0.25492	0.113536	1.13279	0.178009	Condition 1	Condition 2	114761	SYIM_HUMAN Isoleucine--tRNA ligase_ mitochondrial OS=Homo sapiens OX=9606 GN=IARS2 PE=1 SV=2	1792.15	1730.51	1452.31	1664.83	1327.94	1399
Q13561	3	3	15.4096	0.257399	0.114537	1.36648	0.176427	Condition 1	Condition 2	44345.1	DCTN2_HUMAN Dynactin subunit 2 OS=Homo sapiens OX=9606 GN=DCTN2 PE=1 SV=4	311.795	281.432	346.865	211.262	127.747	348.957
Q9UIK4	1	1	11.9296	0.257648	0.114546	3.1193	0.176269	Condition 2	Condition 1	43069.2	DAPK2_HUMAN Death-associated protein kinase 2 OS=Homo sapiens OX=9606 GN=DAPK2 PE=1 SV=1	7156.76	9694.03	9163.21	34831.7	40660.4	5653.52
O75475	1	1	5.7134	0.25968	0.115311	1.54794	0.174992	Condition 1	Condition 2	60217.4	PSIP1_HUMAN PC4 and SFRS1-interacting protein OS=Homo sapiens OX=9606 GN=PSIP1 PE=1 SV=1	1331.76	1205.44	1259.94	1039.42	1144.61	269.006
Q7L1Q6	14	5	91.7108	0.259835	0.115311	1.44882	0.174895	Condition 1	Condition 2	48214.4	BZW1_HUMAN Basic leucine zipper and W2 domain-containing protein 1 OS=Homo sapiens OX=9606 GN=BZW1 PE=1 SV=1	3428.6	3086.85	2939.89	3196.9	2392.38	936.956
Q9UBX3	6	3	34.0383	0.260329	0.115427	2.21055	0.174588	Condition 1	Condition 2	31738.7	DIC_HUMAN Mitochondrial dicarboxylate carrier OS=Homo sapiens OX=9606 GN=SLC25A10 PE=1 SV=2	214.405	180.594	228.247	227.901	54.0409	0
Q15836	1	1	6.7027	0.262833	0.116304	1.63977	0.173042	Condition 1	Condition 2	11366.1	VAMP3_HUMAN Vesicle-associated membrane protein 3 OS=Homo sapiens OX=9606 GN=VAMP3 PE=1 SV=3	1482.42	1543.96	1237.26	1508.43	882.569	209.142
Q96KN1	1	1	6.7394	0.26298	0.116304	1.52276	0.172952	Condition 1	Condition 2	34702.4	LRAT2_HUMAN Protein LRATD2 OS=Homo sapiens OX=9606 GN=LRATD2 PE=1 SV=1	1592.09	1552.6	1345.98	1440.27	1163.75	345.006
Q562R1	10	1	118.998	0.263356	0.116304	8.87335	0.172722	Condition 2	Condition 1	42345.5	ACTBL_HUMAN Beta-actin-like protein 2 OS=Homo sapiens OX=9606 GN=ACTBL2 PE=1 SV=2	782.358	877.534	977.727	861.788	20878.1	1664.63
O75608	6	2	34.3123	0.263368	0.116304	1.76184	0.172714	Condition 1	Condition 2	25011.8	LYPA1_HUMAN Acyl-protein thioesterase 1 OS=Homo sapiens OX=9606 GN=LYPLA1 PE=1 SV=1	1273	1117.92	1186.72	908.694	1010.39	111.542
O75822	6	5	36.5186	0.263701	0.116304	1.36375	0.172512	Condition 2	Condition 1	29176.5	EIF3J_HUMAN Eukaryotic translation initiation factor 3 subunit J OS=Homo sapiens OX=9606 GN=EIF3J PE=1 SV=2	1788.79	1350.83	1353.17	2307.04	2488.11	1331.88
P13693;Q56UQ5	5	3	31.5917	0.263716	0.116304	1.58798	0.172502	Condition 1	Condition 2	19709.5	TCTP_HUMAN Translationally-controlled tumor protein OS=Homo sapiens OX=9606 GN=TPT1 PE=1 SV=1	2177.39	2329.48	3220.78	2228.21	2100.79	537.339
Q96S15	2	1	10.4558	0.26515	0.116741	1.54658	0.171632	Condition 1	Condition 2	89917.8	WDR24_HUMAN GATOR complex protein WDR24 OS=Homo sapiens OX=9606 GN=WDR24 PE=1 SV=2	516.72	316.616	378.067	315.997	364.842	102.44
P50993	23	7	140.872	0.265177	0.116741	1.1691	0.171616	Condition 2	Condition 1	113577	AT1A2_HUMAN Sodium/potassium-transporting ATPase subunit alpha-2 OS=Homo sapiens OX=9606 GN=ATP1A2 PE=1 SV=1	8694.58	7643.91	7666.54	7563.33	10799.3	9701.55
P63010	5	1	31.3794	0.265879	0.116946	1.59843	0.171193	Condition 1	Condition 2	105465	AP2B1_HUMAN AP-2 complex subunit beta OS=Homo sapiens OX=9606 GN=AP2B1 PE=1 SV=1	108.348	94.3089	90.7304	131.864	39.7361	11.9462
Q16629	7	6	44.3424	0.268079	0.117809	1.09935	0.169878	Condition 1	Condition 2	27594.7	SRSF7_HUMAN Serine/arginine-rich splicing factor 7 OS=Homo sapiens OX=9606 GN=SRSF7 PE=1 SV=1	7629.08	6787.31	7378.9	5931.32	6416.18	7478.03
P15088	2	1	9.8342	0.271118	0.118972	1.58485	0.16809	Condition 1	Condition 2	48955.1	CBPA3_HUMAN Mast cell carboxypeptidase A OS=Homo sapiens OX=9606 GN=CPA3 PE=1 SV=2	231.153	183.56	139.011	116.574	194.202	38.6093
Q9UKM9;Q86SE5	4	3	25.1999	0.271206	0.118972	1.13941	0.168039	Condition 1	Condition 2	32520.2	RALY_HUMAN RNA-binding protein Raly OS=Homo sapiens OX=9606 GN=RALY PE=1 SV=1	1842.63	1826.01	1785.41	1966.19	1448.72	1371.82
Q9HC07	1	1	4.2805	0.271646	0.11906	2.49443	0.167783	Condition 1	Condition 2	35076.9	TM165_HUMAN Transmembrane protein 165 OS=Homo sapiens OX=9606 GN=TMEM165 PE=1 SV=1	86.2532	269.173	343.258	200.336	77.1806	2.58102
P20340;Q9NRW1	4	2	23.2695	0.272013	0.119116	1.41547	0.16757	Condition 2	Condition 1	23706.9	RAB6A_HUMAN Ras-related protein Rab-6A OS=Homo sapiens OX=9606 GN=RAB6A PE=1 SV=3	569.116	460.953	487.844	827.388	889.295	431.872
P25788	7	5	41.9997	0.272435	0.119161	1.11128	0.167326	Condition 2	Condition 1	28661.4	PSA3_HUMAN Proteasome subunit alpha type-3 OS=Homo sapiens OX=9606 GN=PSMA3 PE=1 SV=2	1877.66	1815.14	1879.33	2384.04	1841.92	1966.22
P01893	4	1	23.5171	0.272597	0.119161	1.38255	0.167232	Condition 2	Condition 1	41120.1	HLAH_HUMAN Putative HLA class I histocompatibility antigen_ alpha chain H OS=Homo sapiens OX=9606 GN=HLA-H PE=5 SV=3	838.151	757.607	815.733	1117.89	711.748	1504.38
Q15366;P57721	11	7	104.564	0.273114	0.119267	1.12892	0.166934	Condition 2	Condition 1	38979.4	PCBP2_HUMAN Poly(rC)-binding protein 2 OS=Homo sapiens OX=9606 GN=PCBP2 PE=1 SV=1	10240.1	8594.5	8963.09	8919.22	11240	11222.1
P62829	3	2	33.0393	0.27332	0.119267	1.50188	0.166815	Condition 2	Condition 1	14979.5	RL23_HUMAN 60S ribosomal protein L23 OS=Homo sapiens OX=9606 GN=RPL23 PE=1 SV=1	2616.81	2430.21	2417.97	2178.41	5464.69	3568.43
P48735	3	2	15.1144	0.27608	0.120263	1.36807	0.16524	Condition 2	Condition 1	51365.6	IDHP_HUMAN Isocitrate dehydrogenase [NADP]_ mitochondrial OS=Homo sapiens OX=9606 GN=IDH2 PE=1 SV=2	379.32	412.984	351.816	536.427	692.485	336.321
P45974	6	5	33.739	0.276088	0.120263	1.41002	0.165235	Condition 1	Condition 2	96698.9	UBP5_HUMAN Ubiquitin carboxyl-terminal hydrolase 5 OS=Homo sapiens OX=9606 GN=USP5 PE=1 SV=2	1274.35	1201.49	1225	1656.03	553.782	414.854
Q8N6M0	2	1	10.2892	0.276973	0.120542	1.42688	0.164736	Condition 1	Condition 2	34040.8	OTU6B_HUMAN Deubiquitinase OTUD6B OS=Homo sapiens OX=9606 GN=OTUD6B PE=1 SV=1	681.778	983.078	887.611	280.298	876.012	632.536
P51114	2	2	16.249	0.277228	0.120547	1.84563	0.164592	Condition 1	Condition 2	70063.1	FXR1_HUMAN Fragile X mental retardation syndrome-related protein 1 OS=Homo sapiens OX=9606 GN=FXR1 PE=1 SV=3	200.172	528.729	546.939	83.3402	393.229	214.708
Q5RI15	2	2	12.0976	0.277957	0.120667	1.09679	0.164183	Condition 1	Condition 2	13519.3	COX20_HUMAN Cytochrome c oxidase assembly protein COX20_ mitochondrial OS=Homo sapiens OX=9606 GN=COX20 PE=1 SV=2	2550	2578.89	2891	2753.15	2328.08	2230.94
O00231	10	8	67.9874	0.27799	0.120667	1.10721	0.164165	Condition 1	Condition 2	47749	PSD11_HUMAN 26S proteasome non-ATPase regulatory subunit 11 OS=Homo sapiens OX=9606 GN=PSMD11 PE=1 SV=3	3378.36	2922.27	2809.18	3068.26	2632.78	2526.69
P60866	5	5	60.6321	0.278529	0.120795	1.16966	0.163864	Condition 1	Condition 2	13486.8	RS20_HUMAN 40S ribosomal protein S20 OS=Homo sapiens OX=9606 GN=RPS20 PE=1 SV=1	12043.8	9836.44	10473.1	8825.81	7507.76	11326.9
Q5SW79	4	3	16.9815	0.27949	0.121106	1.44116	0.163329	Condition 2	Condition 1	175692	CE170_HUMAN Centrosomal protein of 170 kDa OS=Homo sapiens OX=9606 GN=CEP170 PE=1 SV=1	463.596	340.564	308.276	334.339	746.423	522.443
Q13526	1	1	5.1882	0.281896	0.121819	1.45697	0.162003	Condition 1	Condition 2	18357.4	PIN1_HUMAN Peptidyl-prolyl cis-trans isomerase NIMA-interacting 1 OS=Homo sapiens OX=9606 GN=PIN1 PE=1 SV=1	2384.87	2317.4	2801.27	2690.19	655.14	1804.78
P06702	2	2	11.053	0.281898	0.121819	16.8877	0.162001	Condition 2	Condition 1	13299.1	S10A9_HUMAN Protein S100-A9 OS=Homo sapiens OX=9606 GN=S100A9 PE=1 SV=1	12.8362	14.1406	11.3213	10.7104	606.75	29.302
P22087	11	8	68.6331	0.282041	0.121819	1.13355	0.161923	Condition 2	Condition 1	33898.3	FBRL_HUMAN rRNA 2'-O-methyltransferase fibrillarin OS=Homo sapiens OX=9606 GN=FBL PE=1 SV=2	5733.58	4746.93	4458.07	4993.76	6325.42	5614.41
Q16540	1	1	5.4896	0.282118	0.121819	1.23416	0.161881	Condition 1	Condition 2	17781.2	RM23_HUMAN 39S ribosomal protein L23_ mitochondrial OS=Homo sapiens OX=9606 GN=MRPL23 PE=1 SV=1	1003.58	1284.11	1471.96	1172.88	1103.92	769.507
Q99456	2	1	13.4753	0.282847	0.122027	38.8293	0.161483	Condition 2	Condition 1	53625.6	K1C12_HUMAN Keratin_ type I cytoskeletal 12 OS=Homo sapiens OX=9606 GN=KRT12 PE=1 SV=1	5.08451	16.4402	12.4657	8.18086	1279.77	31.8701
P40939	26	22	239.774	0.283423	0.122135	1.16994	0.16117	Condition 1	Condition 2	83741.2	ECHA_HUMAN Trifunctional enzyme subunit alpha_ mitochondrial OS=Homo sapiens OX=9606 GN=HADHA PE=1 SV=2	8760.9	7605.18	7453.85	8555.76	6242.57	5561.69
Q96A23	3	3	16.1276	0.28359	0.122135	1.43278	0.16108	Condition 1	Condition 2	63250.7	CPNE4_HUMAN Copine-4 OS=Homo sapiens OX=9606 GN=CPNE4 PE=1 SV=1	478.59	368.562	345.64	241.828	467.545	123.128
Q86X55	6	5	30.2628	0.284154	0.122255	1.19625	0.160775	Condition 1	Condition 2	66424.1	CARM1_HUMAN Histone-arginine methyltransferase CARM1 OS=Homo sapiens OX=9606 GN=CARM1 PE=1 SV=3	2271.64	1728.41	1600.03	1506.34	1846.21	1328.82
Q8N443	2	1	9.5512	0.28436	0.122255	1.43664	0.160663	Condition 1	Condition 2	44300.2	RIBC1_HUMAN RIB43A-like with coiled-coils protein 1 OS=Homo sapiens OX=9606 GN=RIBC1 PE=1 SV=1	694.745	729.815	1009.68	729.783	710.152	254.462
Q5PR19	2	1	11.5182	0.284821	0.122346	1.47403	0.160415	Condition 2	Condition 1	24805.1	YI024_HUMAN Putative UPF0607 protein LOC392364 OS=Homo sapiens OX=9606 PE=2 SV=3	114.362	131.474	122.01	120.751	142.255	279.209
P54727	8	7	65.7823	0.285684	0.122611	10.2143	0.159951	Condition 2	Condition 1	43228.3	RD23B_HUMAN UV excision repair protein RAD23 homolog B OS=Homo sapiens OX=9606 GN=RAD23B PE=1 SV=1	1404.87	1889.55	1964.83	1640.66	48970.8	3108.07
P50995	14	13	115.359	0.286402	0.122781	1.08828	0.159568	Condition 1	Condition 2	54732	ANX11_HUMAN Annexin A11 OS=Homo sapiens OX=9606 GN=ANXA11 PE=1 SV=1	5148.28	4736.81	4511.95	4826.99	4460.38	3941.76
A1L0T0	8	5	45.0073	0.286574	0.122781	1.72081	0.159476	Condition 1	Condition 2	68495.1	HACL2_HUMAN 2-hydroxyacyl-CoA lyase 2 OS=Homo sapiens OX=9606 GN=ILVBL PE=1 SV=2	1171.44	1273.19	1023.89	1102.61	89.128	823.891
Q58FF8	17	1	173.367	0.287143	0.122918	1.20189	0.159173	Condition 1	Condition 2	44520.1	H90B2_HUMAN Putative heat shock protein HSP 90-beta 2 OS=Homo sapiens OX=9606 GN=HSP90AB2P PE=1 SV=2	523.036	553.26	509.608	584.271	322.899	412.335
P82673	1	1	6.582	0.287485	0.122958	1.3129	0.158991	Condition 1	Condition 2	37129.5	RT35_HUMAN 28S ribosomal protein S35_ mitochondrial OS=Homo sapiens OX=9606 GN=MRPS35 PE=1 SV=1	1034.74	1226.34	1198.51	598.509	1426.89	609.674
P10809	48	36	488.229	0.288019	0.12308	1.11631	0.158709	Condition 1	Condition 2	61225.9	CH60_HUMAN 60 kDa heat shock protein_ mitochondrial OS=Homo sapiens OX=9606 GN=HSPD1 PE=1 SV=2	70997.7	72326.2	87429.3	65541.6	63934.8	77233.8
P12035	5	2	35.8486	0.288803	0.123309	2.98577	0.158296	Condition 2	Condition 1	64588.2	K2C3_HUMAN Keratin_ type II cytoskeletal 3 OS=Homo sapiens OX=9606 GN=KRT3 PE=1 SV=3	54.2958	87.7058	111.474	65.0997	529.37	162.351
P61026;P51153;Q92930;O95716;P20337;P20338;P61018;Q14964;Q6IQ22;Q86YS6;Q96AX2;Q96E17;Q9H082	8	4	57.1737	0.289141	0.123347	1.34246	0.158118	Condition 2	Condition 1	22769.1	RAB10_HUMAN Ras-related protein Rab-10 OS=Homo sapiens OX=9606 GN=RAB10 PE=1 SV=1	1997.07	2663.9	2548.09	2802.71	4524.23	2350.93
Q07002	4	2	20.9452	0.289397	0.12335	1.19114	0.157983	Condition 2	Condition 1	54766.7	CDK18_HUMAN Cyclin-dependent kinase 18 OS=Homo sapiens OX=9606 GN=CDK18 PE=1 SV=4	2519.01	2233.38	2321.69	2506.22	2372.17	3547.83
P51858	11	8	84.6981	0.290602	0.123654	1.11516	0.157354	Condition 2	Condition 1	26902.4	HDGF_HUMAN Hepatoma-derived growth factor OS=Homo sapiens OX=9606 GN=HDGF PE=1 SV=1	4633.42	4607.16	5847.26	5092.4	6020.46	5712.49
Q9NPB1	1	1	10.839	0.290609	0.123654	1.4252	0.15735	Condition 1	Condition 2	26204	NT5M_HUMAN 5'(3')-deoxyribonucleotidase_ mitochondrial OS=Homo sapiens OX=9606 GN=NT5M PE=1 SV=1	2293.02	1444.8	1382.96	1776.67	1174.41	641.956
Q86UE4	2	2	11.0972	0.291335	0.123857	1.21425	0.156973	Condition 1	Condition 2	63894.1	LYRIC_HUMAN Protein LYRIC OS=Homo sapiens OX=9606 GN=MTDH PE=1 SV=2	409.536	380.338	362.275	441.661	251.37	255.829
Q99460	12	11	63.2855	0.291676	0.123896	1.27346	0.156796	Condition 1	Condition 2	106863	PSMD1_HUMAN 26S proteasome non-ATPase regulatory subunit 1 OS=Homo sapiens OX=9606 GN=PSMD1 PE=1 SV=2	1995.03	1834.49	1858.67	1836.07	1757.17	873.488
Q7KZF4	24	23	160.811	0.292271	0.124042	1.80698	0.156488	Condition 2	Condition 1	102681	SND1_HUMAN Staphylococcal nuclease domain-containing protein 1 OS=Homo sapiens OX=9606 GN=SND1 PE=1 SV=1	2733.41	2616.23	2776.32	5339.22	7296.05	2048.19
P14868	13	12	75.9425	0.293121	0.124296	1.11	0.15605	Condition 2	Condition 1	57535.5	SYDC_HUMAN Aspartate--tRNA ligase_ cytoplasmic OS=Homo sapiens OX=9606 GN=DARS1 PE=1 SV=2	8866.56	7207.64	7531.72	7819.83	8775.46	9607.19
O00567	13	10	85.9433	0.293954	0.12448	1.17461	0.155624	Condition 1	Condition 2	66449.2	NOP56_HUMAN Nucleolar protein 56 OS=Homo sapiens OX=9606 GN=NOP56 PE=1 SV=4	3322.48	2937.52	2718.27	3015.56	2687.95	1940.14
Q6P2D0	3	2	15.2828	0.294057	0.12448	1.19381	0.155571	Condition 1	Condition 2	48485.5	ZFP1_HUMAN Zinc finger protein 1 homolog OS=Homo sapiens OX=9606 GN=ZFP1 PE=1 SV=2	682.702	592.863	480.68	600.929	434.555	435.636
P62195;Q8NB90	9	5	49.2756	0.294614	0.12461	1.19334	0.155287	Condition 1	Condition 2	45797.2	PRS8_HUMAN 26S proteasome regulatory subunit 8 OS=Homo sapiens OX=9606 GN=PSMC5 PE=1 SV=1	1365.68	1373.92	1324.67	1413.86	1192.26	799.662
Q9BVV7	2	2	9.9227	0.295112	0.124714	1.20597	0.155034	Condition 1	Condition 2	28544.6	TIM21_HUMAN Mitochondrial import inner membrane translocase subunit Tim21 OS=Homo sapiens OX=9606 GN=TIMM21 PE=1 SV=1	687.849	541.88	592.2	384.67	466.027	660.063
P14649	6	2	41.073	0.295518	0.124779	1.10374	0.154828	Condition 2	Condition 1	22878.1	MYL6B_HUMAN Myosin light chain 6B OS=Homo sapiens OX=9606 GN=MYL6B PE=1 SV=1	389.423	337.584	374.45	449.97	409.146	356.607
P98179	3	3	28.9791	0.296184	0.124954	1.28858	0.154491	Condition 1	Condition 2	17170.4	RBM3_HUMAN RNA-binding protein 3 OS=Homo sapiens OX=9606 GN=RBM3 PE=1 SV=1	4811.1	4806.23	6170.7	5388.61	4391.09	2472.57
P13861;P31323	6	5	33.8998	0.296663	0.124985	1.13391	0.154249	Condition 1	Condition 2	45860.6	KAP2_HUMAN cAMP-dependent protein kinase type II-alpha regulatory subunit OS=Homo sapiens OX=9606 GN=PRKAR2A PE=1 SV=2	2001.09	1903.72	1793.62	1641.1	2009.11	1375.24
P11233;P11234	3	3	16.3378	0.296793	0.124985	1.41203	0.154184	Condition 1	Condition 2	23737.9	RALA_HUMAN Ras-related protein Ral-A OS=Homo sapiens OX=9606 GN=RALA PE=1 SV=1	123.283	123.826	101.536	181.406	28.7467	36.759
P41219	9	1	58.3879	0.297015	0.124985	1.28701	0.154072	Condition 1	Condition 2	53765	PERI_HUMAN Peripherin OS=Homo sapiens OX=9606 GN=PRPH PE=1 SV=2	187.534	151.3	149.523	183.528	78.6273	117.297
P09382	8	7	73.4436	0.297511	0.125016	1.70614	0.153823	Condition 2	Condition 1	15057.9	LEG1_HUMAN Galectin-1 OS=Homo sapiens OX=9606 GN=LGALS1 PE=1 SV=2	3825.51	4297.9	5540.27	13160.1	5991.11	4161
P25398	6	6	68.896	0.297592	0.125016	1.12736	0.153782	Condition 2	Condition 1	14914.2	RS12_HUMAN 40S ribosomal protein S12 OS=Homo sapiens OX=9606 GN=RPS12 PE=1 SV=3	5204.37	5666.22	7408.25	6619.72	7206.04	6781.13
P82970	3	3	29.5195	0.298882	0.125451	1.62635	0.153138	Condition 1	Condition 2	31524.6	HMGN5_HUMAN High mobility group nucleosome-binding domain-containing protein 5 OS=Homo sapiens OX=9606 GN=HMGN5 PE=1 SV=1	1319.6	1915.8	2901.11	1596.02	1744.44	432.72
Q8IYD8	1	1	4.8935	0.299558	0.125629	6.31634	0.152803	Condition 1	Condition 2	234986	FANCM_HUMAN Fanconi anemia group M protein OS=Homo sapiens OX=9606 GN=FANCM PE=1 SV=2	6.32324	176.665	167.794	13.9984	3.08544	38.4518
Q8TDQ7	5	1	31.582	0.301159	0.126193	1.48909	0.152013	Condition 1	Condition 2	31312.9	GNPI2_HUMAN Glucosamine-6-phosphate isomerase 2 OS=Homo sapiens OX=9606 GN=GNPDA2 PE=1 SV=1	361.867	270.009	244.686	445.74	34.953	107.963
Q9H6N6	5	4	24.7443	0.301691	0.126309	1.25746	0.151752	Condition 2	Condition 1	128518	MYH16_HUMAN Putative uncharacterized protein MYH16 OS=Homo sapiens OX=9606 GN=MYH16 PE=1 SV=2	507.03	527.369	619.146	486.711	804.408	788.144
P12036	10	3	76.0886	0.302267	0.126338	1.31954	0.15147	Condition 1	Condition 2	112707	NFH_HUMAN Neurofilament heavy polypeptide OS=Homo sapiens OX=9606 GN=NEFH PE=1 SV=4	602.928	521.856	606.323	649.871	231.073	430.96
Q15061	2	1	10.602	0.302269	0.126338	1.44363	0.151469	Condition 1	Condition 2	75860.2	WDR43_HUMAN WD repeat-containing protein 43 OS=Homo sapiens OX=9606 GN=WDR43 PE=1 SV=3	1438.43	1334.84	1225.46	1562.24	312.123	895.553
P02538;P48668	16	2	136.15	0.303052	0.126391	2.37084	0.151088	Condition 2	Condition 1	60330.2	K2C6A_HUMAN Keratin_ type II cytoskeletal 6A OS=Homo sapiens OX=9606 GN=KRT6A PE=1 SV=3	238.998	237.709	189.182	262.805	1089.8	226.116
Q9BTV4	8	6	45.7366	0.303062	0.126391	1.27348	0.151083	Condition 1	Condition 2	44932.7	TMM43_HUMAN Transmembrane protein 43 OS=Homo sapiens OX=9606 GN=TMEM43 PE=1 SV=1	4421.59	4454.64	4777.64	5381.84	2186.68	3153.2
Q9NXG2	1	1	4.7402	0.303623	0.126391	1.26037	0.15081	Condition 1	Condition 2	39714.6	THUM1_HUMAN THUMP domain-containing protein 1 OS=Homo sapiens OX=9606 GN=THUMPD1 PE=1 SV=2	1598.75	1556.78	1728.7	836.396	1106.25	1932.58
P12956	21	17	170.249	0.303628	0.126391	1.152	0.150808	Condition 1	Condition 2	70128.3	XRCC6_HUMAN X-ray repair cross-complementing protein 6 OS=Homo sapiens OX=9606 GN=XRCC6 PE=1 SV=2	11653.6	10919.5	10647.6	10308.5	11211	7317.82
Q5T9A4	8	1	51.4402	0.303671	0.126391	1.20521	0.150787	Condition 1	Condition 2	73143.3	ATD3B_HUMAN ATPase family AAA domain-containing protein 3B OS=Homo sapiens OX=9606 GN=ATAD3B PE=1 SV=1	1333.24	1222.65	1045.21	985.714	730.057	1272.16
Q9NZ01	4	3	25.3011	0.304305	0.126549	1.43373	0.15048	Condition 1	Condition 2	36433.6	TECR_HUMAN Very-long-chain enoyl-CoA reductase OS=Homo sapiens OX=9606 GN=TECR PE=1 SV=1	1267.13	1059.51	795.238	1248.63	615.589	313.232
Q00325	11	8	78.1192	0.305134	0.126787	1.10254	0.150081	Condition 2	Condition 1	40551.2	MPCP_HUMAN Phosphate carrier protein_ mitochondrial OS=Homo sapiens OX=9606 GN=SLC25A3 PE=1 SV=2	10244.4	8381.5	8105.3	9057.94	10593.7	9820.47
Q92466	1	1	4.406	0.305677	0.126907	1.56374	0.14982	Condition 1	Condition 2	48491.4	DDB2_HUMAN DNA damage-binding protein 2 OS=Homo sapiens OX=9606 GN=DDB2 PE=1 SV=1	154.056	138.667	203.529	236.577	10.5598	70.2113
Q9BUF5	12	2	125.793	0.307563	0.127583	1.32299	0.148921	Condition 1	Condition 2	50313.5	TBB6_HUMAN Tubulin beta-6 chain OS=Homo sapiens OX=9606 GN=TUBB6 PE=1 SV=1	818.736	825.696	793.797	1023.81	319.971	499.196
Q99598	1	1	5.1013	0.308412	0.127724	1.42038	0.148519	Condition 1	Condition 2	33226.6	TSNAX_HUMAN Translin-associated protein X OS=Homo sapiens OX=9606 GN=TSNAX PE=1 SV=1	369.748	282.06	264.82	545.531	11.9744	87.8331
Q9ULC4	2	2	12.0219	0.30842	0.127724	1.29145	0.148515	Condition 1	Condition 2	20783.4	MCTS1_HUMAN Malignant T-cell-amplified sequence 1 OS=Homo sapiens OX=9606 GN=MCTS1 PE=1 SV=1	516.296	490.407	447.994	602.388	227.792	296.225
P00568	3	2	17.2217	0.309356	0.128005	1.32195	0.148074	Condition 1	Condition 2	21748.9	KAD1_HUMAN Adenylate kinase isoenzyme 1 OS=Homo sapiens OX=9606 GN=AK1 PE=1 SV=3	930.611	911.227	1038.04	987.145	362.302	829.059
Q96HN2;O43865	3	2	17.0799	0.311117	0.128621	1.27673	0.147251	Condition 1	Condition 2	67747.7	SAHH3_HUMAN Adenosylhomocysteinase 3 OS=Homo sapiens OX=9606 GN=AHCYL2 PE=1 SV=1	1131.66	1158.7	1046.05	1139.6	986.065	487.585
Q9Y696	3	2	18.1784	0.311364	0.128621	1.50253	0.147136	Condition 2	Condition 1	29000.3	CLIC4_HUMAN Chloride intracellular channel protein 4 OS=Homo sapiens OX=9606 GN=CLIC4 PE=1 SV=4	154.006	107.112	110.985	148.928	292.514	117.655
Q5TEU4	3	1	13.7883	0.313483	0.129389	1.43854	0.146156	Condition 1	Condition 2	39146.3	NDUF5_HUMAN Arginine-hydroxylase NDUFAF5_ mitochondrial OS=Homo sapiens OX=9606 GN=NDUFAF5 PE=1 SV=1	235.06	184.312	246.458	368.498	77.9806	16.3722
Q9NR30	21	15	155.02	0.313868	0.12944	1.14761	0.145979	Condition 1	Condition 2	87857.8	DDX21_HUMAN Nucleolar RNA helicase 2 OS=Homo sapiens OX=9606 GN=DDX21 PE=1 SV=5	4705.01	4535.93	4388.15	4173.55	4689.91	3012.59
P30520	5	5	28.4564	0.314499	0.129592	1.20093	0.14569	Condition 1	Condition 2	50496.6	PURA2_HUMAN Adenylosuccinate synthetase isozyme 2 OS=Homo sapiens OX=9606 GN=ADSS2 PE=1 SV=3	1416.54	1216.3	1255.35	1483.37	812.36	941.923
Q03252	12	7	78.2987	0.315011	0.129606	1.5089	0.145456	Condition 2	Condition 1	70062.6	LMNB2_HUMAN Lamin-B2 OS=Homo sapiens OX=9606 GN=LMNB2 PE=1 SV=4	2950.2	2384.38	2751.05	3427.38	2412.01	6361.03
Q9UL46	4	4	40.6991	0.315054	0.129606	1.29514	0.145437	Condition 1	Condition 2	27572.8	PSME2_HUMAN Proteasome activator complex subunit 2 OS=Homo sapiens OX=9606 GN=PSME2 PE=1 SV=4	2827.74	3329.25	3147.18	3912.54	1852.17	1419.19
Q15435	1	1	6.0068	0.315427	0.129651	1.42432	0.145267	Condition 1	Condition 2	41678.3	PP1R7_HUMAN Protein phosphatase 1 regulatory subunit 7 OS=Homo sapiens OX=9606 GN=PPP1R7 PE=1 SV=1	136.238	186.631	214.849	269.621	67.6769	40.2299
Q13247;Q08170	5	1	32.6493	0.315753	0.129678	1.26483	0.145119	Condition 2	Condition 1	39700.9	SRSF6_HUMAN Serine/arginine-rich splicing factor 6 OS=Homo sapiens OX=9606 GN=SRSF6 PE=1 SV=2	1028.11	913.291	1079.83	1076.3	1004.49	1740.56
Q15269	3	3	13.6488	0.318742	0.130797	1.402	0.143772	Condition 1	Condition 2	103422	PWP2_HUMAN Periodic tryptophan protein 2 homolog OS=Homo sapiens OX=9606 GN=PWP2 PE=2 SV=2	195.712	188.602	181.693	129.275	227.819	46.6206
P37837	8	5	46.5765	0.319214	0.130811	1.07102	0.143561	Condition 2	Condition 1	37711.3	TALDO_HUMAN Transaldolase OS=Homo sapiens OX=9606 GN=TALDO1 PE=1 SV=2	1335.64	1181.05	1092.17	1304.76	1231.24	1329.17
P51572	6	5	47.1787	0.319304	0.130811	1.1582	0.143521	Condition 2	Condition 1	28048.7	BAP31_HUMAN B-cell receptor-associated protein 31 OS=Homo sapiens OX=9606 GN=BCAP31 PE=1 SV=3	7023.78	5795.48	5502.44	5722.56	7825.79	7671.82
Q9BRA2	3	2	21.1158	0.319763	0.130891	1.14366	0.143317	Condition 1	Condition 2	14226	TXD17_HUMAN Thioredoxin domain-containing protein 17 OS=Homo sapiens OX=9606 GN=TXNDC17 PE=1 SV=1	2458.46	2598.1	3194.61	2658.77	2554.45	2001.49
Q9P0U1	1	1	4.5653	0.320824	0.131217	1.04245	0.142846	Condition 1	Condition 2	6248.51	TOM7_HUMAN Mitochondrial import receptor subunit TOM7 homolog OS=Homo sapiens OX=9606 GN=TOMM7 PE=1 SV=1	188.126	191.636	207.62	534.386	0	29.0792
Q9HCC0	2	2	9.8945	0.321394	0.131342	3.14759	0.142594	Condition 2	Condition 1	61846.5	MCCB_HUMAN Methylcrotonoyl-CoA carboxylase beta chain_ mitochondrial OS=Homo sapiens OX=9606 GN=MCCC2 PE=1 SV=1	272.762	360.019	372.827	310.563	432.819	2421.86
P53999	7	6	58.7955	0.326707	0.133403	1.14631	0.140284	Condition 1	Condition 2	14395.4	TCP4_HUMAN Activated RNA polymerase II transcriptional coactivator p15 OS=Homo sapiens OX=9606 GN=SUB1 PE=1 SV=3	6591.71	6799.54	7455	7745.25	5103.41	5336.78
Q9BQ69	1	1	5.7448	0.327697	0.133697	1.40002	0.13986	Condition 1	Condition 2	36018.4	MACD1_HUMAN ADP-ribose glycohydrolase MACROD1 OS=Homo sapiens OX=9606 GN=MACROD1 PE=1 SV=2	2491.57	2891.18	2454.38	3774.5	1321.35	502.01
O60232	1	1	6.3506	0.327998	0.13371	1.31601	0.139732	Condition 1	Condition 2	21930.6	ZNRD2_HUMAN Protein ZNRD2 OS=Homo sapiens OX=9606 GN=ZNRD2 PE=1 SV=1	714.966	642.505	962.586	501.597	911.858	349.492
Q15005	2	2	11.0195	0.329209	0.134093	1.77117	0.139217	Condition 1	Condition 2	25288	SPCS2_HUMAN Signal peptidase complex subunit 2 OS=Homo sapiens OX=9606 GN=SPCS2 PE=1 SV=3	384.73	346.368	331.153	333.675	263.515	2.55559
Q13352	1	1	11.7488	0.33134	0.13485	1.2045	0.13832	Condition 1	Condition 2	20308.3	CENPR_HUMAN Centromere protein R OS=Homo sapiens OX=9606 GN=ITGB3BP PE=1 SV=2	8073.03	9397.85	11681.3	9073.51	6021.79	9107.33
Q13393	2	1	9.3115	0.333253	0.135514	1.22209	0.137522	Condition 1	Condition 2	124869	PLD1_HUMAN Phospholipase D1 OS=Homo sapiens OX=9606 GN=PLD1 PE=1 SV=1	472.624	437.37	361.723	462.354	342.701	235.552
P52790	3	1	16.9245	0.333517	0.135514	1.4644	0.137413	Condition 1	Condition 2	100679	HXK3_HUMAN Hexokinase-3 OS=Homo sapiens OX=9606 GN=HK3 PE=1 SV=2	579.883	681.626	893.062	842.837	135.512	492.948
P62917	10	9	97.4368	0.334034	0.135613	1.17376	0.137199	Condition 1	Condition 2	28252.8	RL8_HUMAN 60S ribosomal protein L8 OS=Homo sapiens OX=9606 GN=RPL8 PE=1 SV=2	9412.62	8572.2	8292.84	7079.09	9783.47	5525.06
O43464	2	1	10.9714	0.334353	0.135631	1.44057	0.137067	Condition 1	Condition 2	48897.9	HTRA2_HUMAN Serine protease HTRA2_ mitochondrial OS=Homo sapiens OX=9606 GN=HTRA2 PE=1 SV=2	300.635	391.093	538.168	527.356	224.564	101.833
P20042	10	8	64.0129	0.336126	0.136239	1.21797	0.136339	Condition 1	Condition 2	38730.6	IF2B_HUMAN Eukaryotic translation initiation factor 2 subunit 2 OS=Homo sapiens OX=9606 GN=EIF2S2 PE=1 SV=2	4528.03	3864.33	3768.91	2927.93	4748.04	2308.9
P25685	5	3	28.2633	0.33662	0.136328	1.31102	0.136137	Condition 1	Condition 2	38215.3	DNJB1_HUMAN DnaJ homolog subfamily B member 1 OS=Homo sapiens OX=9606 GN=DNAJB1 PE=1 SV=4	1604.65	1663.3	2105.47	1358.06	693.228	2047.37
P62861	1	1	7.6162	0.337618	0.136564	1.10268	0.135731	Condition 1	Condition 2	6647.87	RS30_HUMAN 40S ribosomal protein S30 OS=Homo sapiens OX=9606 GN=FAU PE=1 SV=1	6539.09	6151.48	5835.1	5841.64	4662.19	6296.75
Q92599	4	1	23.2851	0.337754	0.136564	1.63455	0.135676	Condition 2	Condition 1	56269.6	SEPT8_HUMAN Septin-8 OS=Homo sapiens OX=9606 GN=SEPTIN8 PE=1 SV=4	508.105	564.753	615.914	721.345	486.753	1552.28
P07814	45	40	309.341	0.338503	0.136755	1.22819	0.135373	Condition 2	Condition 1	172188	SYEP_HUMAN Bifunctional glutamate/proline--tRNA ligase OS=Homo sapiens OX=9606 GN=EPRS1 PE=1 SV=5	6228	4662.92	4665.17	4760.88	7978.22	6366.69
O14561	2	1	13.6302	0.338837	0.136778	1.329	0.135239	Condition 2	Condition 1	17588.4	ACPM_HUMAN Acyl carrier protein_ mitochondrial OS=Homo sapiens OX=9606 GN=NDUFAB1 PE=1 SV=3	395.897	233.297	350.02	486.041	530.756	284.577
P43304	12	10	64.393	0.339648	0.136884	1.27163	0.134912	Condition 1	Condition 2	81366.1	GPDM_HUMAN Glycerol-3-phosphate dehydrogenase_ mitochondrial OS=Homo sapiens OX=9606 GN=GPD2 PE=1 SV=3	4798.25	5276.92	5480.94	5502.25	4571.51	2159.48
P49406	2	2	11.5004	0.339925	0.136884	1.13783	0.134801	Condition 1	Condition 2	33820.2	RM19_HUMAN 39S ribosomal protein L19_ mitochondrial OS=Homo sapiens OX=9606 GN=MRPL19 PE=1 SV=2	986.735	931.909	869.25	791.704	1010	648.475
A6NHL2	4	1	31.5647	0.339927	0.136884	1.56741	0.1348	Condition 2	Condition 1	50707.2	TBAL3_HUMAN Tubulin alpha chain-like 3 OS=Homo sapiens OX=9606 GN=TUBAL3 PE=1 SV=2	118.669	223.672	156.11	129.499	282.589	369.192
P26373	8	7	56.1852	0.341395	0.137364	1.13852	0.134213	Condition 1	Condition 2	24318.5	RL13_HUMAN 60S ribosomal protein L13 OS=Homo sapiens OX=9606 GN=RPL13 PE=1 SV=4	11686	10184.7	10618.5	7569.1	11761.2	9206.16
Q15369	3	3	28.0617	0.342439	0.137672	1.35327	0.133799	Condition 1	Condition 2	12644.3	ELOC_HUMAN Elongin-C OS=Homo sapiens OX=9606 GN=ELOC PE=1 SV=1	1598.64	1425.68	1384	1513.07	1324.48	419.99
Q9Y6V7	7	4	42.0835	0.342964	0.137697	1.21936	0.133591	Condition 1	Condition 2	54853.7	DDX49_HUMAN Probable ATP-dependent RNA helicase DDX49 OS=Homo sapiens OX=9606 GN=DDX49 PE=1 SV=1	786.077	738.491	783.411	937.334	420.329	535.118
Q9UHD8	12	11	76.8499	0.343056	0.137697	1.11443	0.133555	Condition 1	Condition 2	65686.7	SEPT9_HUMAN Septin-9 OS=Homo sapiens OX=9606 GN=SEPTIN9 PE=1 SV=2	2347.67	2125.46	1938.55	2188.9	1954.39	1610.03
P35268	6	5	54.4381	0.3442	0.137992	1.09586	0.133104	Condition 1	Condition 2	14844	RL22_HUMAN 60S ribosomal protein L22 OS=Homo sapiens OX=9606 GN=RPL22 PE=1 SV=2	16795	16585.1	17266.5	18352	14231.7	13632.8
P15311	26	13	200.648	0.344348	0.137992	1.91798	0.133046	Condition 2	Condition 1	69527	EZRI_HUMAN Ezrin OS=Homo sapiens OX=9606 GN=EZR PE=1 SV=4	3159.5	5543.31	4823.82	3653.32	15896.4	6394.05
Q99471	6	5	53.3757	0.346609	0.138786	1.35572	0.132164	Condition 1	Condition 2	17385.2	PFD5_HUMAN Prefoldin subunit 5 OS=Homo sapiens OX=9606 GN=PFDN5 PE=1 SV=2	1858.53	2317.48	3086.85	2778.3	1698.37	880.516
P0DP23;P0DP24;P0DP25	11	9	123.259	0.34728	0.13882	1.16128	0.131904	Condition 2	Condition 1	16837.7	CALM1_HUMAN Calmodulin-1 OS=Homo sapiens OX=9606 GN=CALM1 PE=1 SV=1	10533.6	14289	18197.2	16164.4	17885.6	15907.9
P84085	9	4	63.902	0.347703	0.13882	1.14173	0.131741	Condition 2	Condition 1	20643.8	ARF5_HUMAN ADP-ribosylation factor 5 OS=Homo sapiens OX=9606 GN=ARF5 PE=1 SV=2	782.8	672.211	680.954	741.7	990.5	706.495
Q9H9A6	3	1	15.0502	0.347715	0.13882	2.64881	0.131736	Condition 2	Condition 1	68763.3	LRC40_HUMAN Leucine-rich repeat-containing protein 40 OS=Homo sapiens OX=9606 GN=LRRC40 PE=1 SV=1	1246.12	1251.16	1382.83	5728.16	3815.78	733.703
Q13283	17	15	127.848	0.347815	0.13882	1.27739	0.131698	Condition 1	Condition 2	52221.4	G3BP1_HUMAN Ras GTPase-activating protein-binding protein 1 OS=Homo sapiens OX=9606 GN=G3BP1 PE=1 SV=1	4921.89	4591.65	5242.88	4523.17	1940.35	5088.44
O75400	2	2	11.6048	0.350118	0.139591	1.2731	0.130815	Condition 1	Condition 2	109090	PR40A_HUMAN Pre-mRNA-processing factor 40 homolog A OS=Homo sapiens OX=9606 GN=PRPF40A PE=1 SV=2	784.51	699.19	574.117	884.709	355.17	376.501
P23368	3	2	15.1298	0.350353	0.139591	1.2161	0.130725	Condition 2	Condition 1	66071	MAOM_HUMAN NAD-dependent malic enzyme_ mitochondrial OS=Homo sapiens OX=9606 GN=ME2 PE=1 SV=1	1913.44	1873.67	1981.87	1680.12	2434.83	2900.73
Q13228	6	5	33.2669	0.350591	0.139591	1.25328	0.130635	Condition 1	Condition 2	52961.3	SBP1_HUMAN Methanethiol oxidase OS=Homo sapiens OX=9606 GN=SELENBP1 PE=1 SV=2	1233.92	1122.81	783.357	1161.19	695.414	648.887
Q02252	3	2	15.4875	0.351423	0.13981	1.18894	0.130319	Condition 1	Condition 2	58296.1	MMSA_HUMAN Methylmalonate-semialdehyde dehydrogenase [acylating]_ mitochondrial OS=Homo sapiens OX=9606 GN=ALDH6A1 PE=1 SV=2	658.197	534.81	577.175	416.361	690.889	381.621
P47813;O14602	3	3	22.9199	0.353151	0.140291	1.73529	0.129667	Condition 2	Condition 1	16574.5	IF1AX_HUMAN Eukaryotic translation initiation factor 1A_ X-chromosomal OS=Homo sapiens OX=9606 GN=EIF1AX PE=1 SV=2	207.198	191.687	290.537	160.072	465.874	570.406
O14979	10	7	69.4571	0.353223	0.140291	1.14765	0.12964	Condition 2	Condition 1	46608.7	HNRDL_HUMAN Heterogeneous nuclear ribonucleoprotein D-like OS=Homo sapiens OX=9606 GN=HNRNPDL PE=1 SV=3	2481.36	2385.34	2960.5	2653.91	3654.69	2674.26
P11586	34	29	238.273	0.353481	0.140291	1.11953	0.129543	Condition 2	Condition 1	102244	C1TC_HUMAN C-1-tetrahydrofolate synthase_ cytoplasmic OS=Homo sapiens OX=9606 GN=MTHFD1 PE=1 SV=3	12887.9	10769.3	12284.9	13368.8	11404.8	15464.7
Q9H0A0	20	16	131.102	0.354175	0.140454	2.85118	0.129283	Condition 2	Condition 1	116642	NAT10_HUMAN RNA cytidine acetyltransferase OS=Homo sapiens OX=9606 GN=NAT10 PE=1 SV=2	2478.22	2955.14	2644.88	1931.55	4358.03	16743
Q96SI9	9	2	65.0614	0.354981	0.140464	1.73515	0.128983	Condition 2	Condition 1	74337	STRBP_HUMAN Spermatid perinuclear RNA-binding protein OS=Homo sapiens OX=9606 GN=STRBP PE=1 SV=1	189.978	168.636	148.934	141.304	519.535	219.835
Q8N1A0	2	1	12.9587	0.355137	0.140464	1.1641	0.128924	Condition 1	Condition 2	34328.9	KT222_HUMAN Keratin-like protein KRT222 OS=Homo sapiens OX=9606 GN=KRT222 PE=1 SV=1	3454.88	3003.38	2856.27	3138.46	2939.44	1923.59
P47756	10	7	67.9791	0.355233	0.140464	1.04388	0.128889	Condition 1	Condition 2	31635.7	CAPZB_HUMAN F-actin-capping protein subunit beta OS=Homo sapiens OX=9606 GN=CAPZB PE=1 SV=4	3223.89	3328.61	3236.42	3344.43	2897.74	3135.26
P13995	6	6	47.5483	0.355589	0.140464	1.08804	0.128756	Condition 1	Condition 2	38066.2	MTDC_HUMAN Bifunctional methylenetetrahydrofolate dehydrogenase/cyclohydrolase_ mitochondrial OS=Homo sapiens OX=9606 GN=MTHFD2 PE=1 SV=2	2981.84	2975.11	3223.46	3035.11	3032.85	2369.61
P43487	8	6	59.1766	0.355617	0.140464	1.2123	0.128746	Condition 1	Condition 2	23481.2	RANG_HUMAN Ran-specific GTPase-activating protein OS=Homo sapiens OX=9606 GN=RANBP1 PE=1 SV=1	2478.74	3016.79	4217.85	2508.56	2954.28	2549.54
Q8IZC7	4	2	20.6097	0.356135	0.140556	1.3706	0.128554	Condition 2	Condition 1	51936.2	ZN101_HUMAN Zinc finger protein 101 OS=Homo sapiens OX=9606 GN=ZNF101 PE=1 SV=1	2159.87	1747.19	2018.55	3218.34	3334.91	1568.37
Q6IQ32	3	1	19.4441	0.357043	0.140803	2.37498	0.128218	Condition 2	Condition 1	124373	ADNP2_HUMAN Activity-dependent neuroprotector homeobox protein 2 OS=Homo sapiens OX=9606 GN=ADNP2 PE=1 SV=1	560.105	831.844	699.485	438.099	1478.79	3050.21
P43897	4	3	23.5142	0.357852	0.140974	5.44475	0.127921	Condition 2	Condition 1	35732.9	EFTS_HUMAN Elongation factor Ts_ mitochondrial OS=Homo sapiens OX=9606 GN=TSFM PE=1 SV=2	1113.7	786.37	733.301	932.478	870.809	12534.8
Q96GQ7	9	8	47.7512	0.358045	0.140974	1.81594	0.12785	Condition 2	Condition 1	90348.7	DDX27_HUMAN Probable ATP-dependent RNA helicase DDX27 OS=Homo sapiens OX=9606 GN=DDX27 PE=1 SV=2	1491.26	1094.01	803.005	3018.83	765.027	2369.05
P84090	5	5	39.0474	0.360395	0.141786	1.09868	0.126993	Condition 2	Condition 1	12430	ERH_HUMAN Enhancer of rudimentary homolog OS=Homo sapiens OX=9606 GN=ERH PE=1 SV=1	4299.22	4472.96	5462.38	5351	5633.88	4654.39
P49247	2	2	10.761	0.361239	0.142005	1.92714	0.126688	Condition 2	Condition 1	33554.1	RPIA_HUMAN Ribose-5-phosphate isomerase OS=Homo sapiens OX=9606 GN=RPIA PE=1 SV=3	328.854	505.083	484.566	517.864	1631.49	391.591
P21796	15	13	121.845	0.361746	0.142029	1.15325	0.126505	Condition 1	Condition 2	30886.7	VDAC1_HUMAN Voltage-dependent anion-selective channel protein 1 OS=Homo sapiens OX=9606 GN=VDAC1 PE=1 SV=2	17368	16049.2	14787.6	17594.6	10409.8	13794.8
Q15257	6	5	39.3929	0.362023	0.142029	2.90955	0.126405	Condition 2	Condition 1	41123.8	PTPA_HUMAN Serine/threonine-protein phosphatase 2A activator OS=Homo sapiens OX=9606 GN=PTPA PE=1 SV=3	1838.01	1422.71	1448.3	8367.89	4487.97	845.271
P13164;Q01628;Q01629	1	1	5.7805	0.362285	0.142029	8.85522	0.126311	Condition 2	Condition 1	14135.6	IFM1_HUMAN Interferon-induced transmembrane protein 1 OS=Homo sapiens OX=9606 GN=IFITM1 PE=1 SV=3	27.7005	14.7802	12.5331	7.67118	60.3187	419.169
O95782	9	6	47.707	0.362446	0.142029	1.36387	0.126253	Condition 1	Condition 2	108630	AP2A1_HUMAN AP-2 complex subunit alpha-1 OS=Homo sapiens OX=9606 GN=AP2A1 PE=1 SV=3	1543.39	1482.18	1234.42	1220.7	1562.18	340.575
P16930	2	2	9.8323	0.364584	0.142754	1.09957	0.125489	Condition 2	Condition 1	46773.6	FAAA_HUMAN Fumarylacetoacetase OS=Homo sapiens OX=9606 GN=FAH PE=1 SV=2	614.641	650.634	517.26	735.214	595.355	629.461
Q9NX40	1	1	11.6746	0.36537	0.142949	1.22625	0.12521	Condition 2	Condition 1	27797.3	OCAD1_HUMAN OCIA domain-containing protein 1 OS=Homo sapiens OX=9606 GN=OCIAD1 PE=1 SV=1	354.623	431.64	371.419	609.803	466.995	342.811
Q9P1Z9	1	1	4.9633	0.367239	0.143567	1.31146	0.124551	Condition 1	Condition 2	198941	CC180_HUMAN Coiled-coil domain-containing protein 180 OS=Homo sapiens OX=9606 GN=CCDC180 PE=2 SV=3	129.705	121.599	117.728	110.277	37.1676	133.946
P13798	7	5	38.9784	0.367578	0.14357	1.28564	0.124432	Condition 2	Condition 1	82194.1	ACPH_HUMAN Acylamino-acid-releasing enzyme OS=Homo sapiens OX=9606 GN=APEH PE=1 SV=4	1061.1	977.995	838.612	879.536	1088.12	1732.04
P82979	5	3	34.0572	0.367826	0.14357	1.23403	0.124345	Condition 1	Condition 2	23727.9	SARNP_HUMAN SAP domain-containing ribonucleoprotein OS=Homo sapiens OX=9606 GN=SARNP PE=1 SV=3	1687.15	1474.28	1830.53	1636.25	1640.8	768.195
Q9P003	1	1	7.6636	0.369346	0.14405	1.29932	0.123815	Condition 1	Condition 2	16435.6	CNIH4_HUMAN Protein cornichon homolog 4 OS=Homo sapiens OX=9606 GN=CNIH4 PE=1 SV=1	3565.54	2503.52	2861.17	4072.03	1708.28	1092.69
Q6UW68	2	2	14.7494	0.36972	0.144083	1.07472	0.123685	Condition 2	Condition 1	21483	TM205_HUMAN Transmembrane protein 205 OS=Homo sapiens OX=9606 GN=TMEM205 PE=1 SV=1	6312.04	5765.64	5803.82	7159.03	6267.31	5791.21
O00232	11	8	58.253	0.37013	0.144112	1.82566	0.123543	Condition 2	Condition 1	53303.7	PSD12_HUMAN 26S proteasome non-ATPase regulatory subunit 12 OS=Homo sapiens OX=9606 GN=PSMD12 PE=1 SV=3	3549.64	2881.47	2988.91	3469.79	10841.3	2886.67
P15880	11	11	90.9334	0.370462	0.144112	1.10062	0.123428	Condition 1	Condition 2	31609.6	RS2_HUMAN 40S ribosomal protein S2 OS=Homo sapiens OX=9606 GN=RPS2 PE=1 SV=2	14776	12819.9	11898	10869	11283.7	13730.6
Q15424	10	4	55.9159	0.370667	0.144112	1.19899	0.123358	Condition 1	Condition 2	103098	SAFB1_HUMAN Scaffold attachment factor B1 OS=Homo sapiens OX=9606 GN=SAFB PE=1 SV=4	1358.98	1240.23	1594.25	973.478	851.914	1672.1
Q99497	12	11	116.186	0.372253	0.144615	1.13255	0.122812	Condition 1	Condition 2	20062.2	PARK7_HUMAN Parkinson disease protein 7 OS=Homo sapiens OX=9606 GN=PARK7 PE=1 SV=2	7741.14	8525.89	11199.3	8077.76	7856.72	8317.39
Q8NFH5	3	3	15.2324	0.373317	0.144914	1.13139	0.122448	Condition 1	Condition 2	34887.9	NUP35_HUMAN Nucleoporin NUP35 OS=Homo sapiens OX=9606 GN=NUP35 PE=1 SV=1	2752.41	2341.26	2138.2	2244	2431.02	1716.97
Q9P1F3	4	4	24.4466	0.373876	0.144914	1.38416	0.122258	Condition 1	Condition 2	9113.54	ABRAL_HUMAN Costars family protein ABRACL OS=Homo sapiens OX=9606 GN=ABRACL PE=1 SV=1	1641.43	2575.6	3310.14	2838.08	903.29	1696.71
Q9NS61	1	1	4.8063	0.373901	0.144914	Infinity	0.122249	Condition 2	Condition 1	31249	KCIP2_HUMAN Kv channel-interacting protein 2 OS=Homo sapiens OX=9606 GN=KCNIP2 PE=1 SV=3	0	0	0	0	0	618.988
E9PAV3;Q13765;Q9BZK3	10	5	69.3047	0.375611	0.145464	1.28081	0.12167	Condition 1	Condition 2	206106	NACAM_HUMAN Nascent polypeptide-associated complex subunit alpha_ muscle-specific form OS=Homo sapiens OX=9606 GN=NACA PE=1 SV=1	5859.66	5671.39	6239.79	4769.96	7090.12	2014.59
Q14697	32	30	221.451	0.377627	0.145982	1.23337	0.120993	Condition 1	Condition 2	107330	GANAB_HUMAN Neutral alpha-glucosidase AB OS=Homo sapiens OX=9606 GN=GANAB PE=1 SV=3	5005.86	3924.7	3717.83	5268.6	2254.15	2732.4
Q9Y333	1	1	6.7577	0.377781	0.145982	1.38781	0.120941	Condition 1	Condition 2	10948.6	LSM2_HUMAN U6 snRNA-associated Sm-like protein LSm2 OS=Homo sapiens OX=9606 GN=LSM2 PE=1 SV=1	2781.75	2852.69	3417.71	2671.76	482.575	3368.26
Q9NYF8	7	7	37.4027	0.377833	0.145982	1.40938	0.120924	Condition 1	Condition 2	106236	BCLF1_HUMAN Bcl-2-associated transcription factor 1 OS=Homo sapiens OX=9606 GN=BCLAF1 PE=1 SV=2	587.249	587.194	562.205	691.65	484.572	55.9838
Q9NX63	6	5	36.7829	0.37911	0.146361	1.1478	0.120499	Condition 2	Condition 1	26437.5	MIC19_HUMAN MICOS complex subunit MIC19 OS=Homo sapiens OX=9606 GN=CHCHD3 PE=1 SV=1	2169.34	1659.23	1634.12	1935.23	2526.98	1807.88
P29966	7	6	54.4269	0.380634	0.146835	1.44996	0.119995	Condition 1	Condition 2	31725.8	MARCS_HUMAN Myristoylated alanine-rich C-kinase substrate OS=Homo sapiens OX=9606 GN=MARCKS PE=1 SV=4	3922.28	3169.96	3518.93	3171.87	4024.06	122.327
Q9NX58	9	6	55.0471	0.381412	0.146859	1.28063	0.119739	Condition 2	Condition 1	44071.1	LYAR_HUMAN Cell growth-regulating nucleolar protein OS=Homo sapiens OX=9606 GN=LYAR PE=1 SV=2	460.353	305.675	315.691	332.798	637.888	414.597
P13667	16	14	110.581	0.381533	0.146859	1.10768	0.119699	Condition 2	Condition 1	73274.7	PDIA4_HUMAN Protein disulfide-isomerase A4 OS=Homo sapiens OX=9606 GN=PDIA4 PE=1 SV=2	5624.88	4634.38	4621.01	5134.67	6381.85	4966.03
Q13601	3	1	15.4388	0.381583	0.146859	2.17968	0.119683	Condition 2	Condition 1	43893.1	KRR1_HUMAN KRR1 small subunit processome component homolog OS=Homo sapiens OX=9606 GN=KRR1 PE=1 SV=4	276.34	275.382	238.388	265.999	256.14	1200.05
P49366	3	1	13.083	0.382259	0.147004	1.14304	0.119461	Condition 1	Condition 2	41198.8	DHYS_HUMAN Deoxyhypusine synthase OS=Homo sapiens OX=9606 GN=DHPS PE=1 SV=1	11862.1	10730.9	10834.6	9948.68	7122.9	12172.9
Q86SX6	2	1	19.5564	0.383882	0.147327	1.39202	0.118932	Condition 1	Condition 2	16741.9	GLRX5_HUMAN Glutaredoxin-related protein 5_ mitochondrial OS=Homo sapiens OX=9606 GN=GLRX5 PE=1 SV=2	1585.74	2402.66	3393.21	1864.04	2545.72	893.059
Q96DG6	6	5	34.9866	0.383944	0.147327	1.12534	0.118912	Condition 2	Condition 1	28390.4	CMBL_HUMAN Carboxymethylenebutenolidase homolog OS=Homo sapiens OX=9606 GN=CMBL PE=1 SV=1	2046.7	1771.16	1610.51	1745.48	2404.85	1958.45
Q96HJ3	2	1	9.2947	0.384248	0.147327	1.31563	0.118814	Condition 1	Condition 2	43624.7	CCD34_HUMAN Coiled-coil domain-containing protein 34 OS=Homo sapiens OX=9606 GN=CCDC34 PE=1 SV=2	30.0207	49.5099	48.1277	22.5716	0	74.4602
Q5SSJ5	5	2	28.8878	0.384288	0.147327	1.17177	0.118801	Condition 1	Condition 2	61492.2	HP1B3_HUMAN Heterochromatin protein 1-binding protein 3 OS=Homo sapiens OX=9606 GN=HP1BP3 PE=1 SV=1	937.515	856.079	756.338	990.315	530.098	655.714
Q08257	7	6	42.2477	0.38486	0.147375	1.25055	0.118616	Condition 1	Condition 2	35377.8	QOR_HUMAN Quinone oxidoreductase OS=Homo sapiens OX=9606 GN=CRYZ PE=1 SV=1	3122.94	2842.47	2688.96	4225.29	1165.17	1530.01
P0DN76;Q01081;Q8WU68	8	8	47.3334	0.385006	0.147375	1.09891	0.118568	Condition 1	Condition 2	28385.3	U2AF5_HUMAN Splicing factor U2AF 35 kDa subunit-like protein OS=Homo sapiens OX=9606 GN=U2AF1L5 PE=1 SV=1	2452.93	2246.08	2336.4	2123.7	1757.77	2520.72
P61011	1	1	4.6066	0.385429	0.147423	1.30821	0.118432	Condition 1	Condition 2	55990.1	SRP54_HUMAN Signal recognition particle 54 kDa protein OS=Homo sapiens OX=9606 GN=SRP54 PE=1 SV=1	348.808	223.972	193.046	212.017	256.392	116.991
P12236;P12235	16	6	141.061	0.387808	0.148219	1.25869	0.117669	Condition 1	Condition 2	33094.4	ADT3_HUMAN ADP/ATP translocase 3 OS=Homo sapiens OX=9606 GN=SLC25A6 PE=1 SV=4	9858.48	8175.27	6675.44	10831.7	3928.74	4870.46
Q15436	11	7	59.7999	0.390563	0.14906	1.15736	0.116796	Condition 1	Condition 2	87073.4	SC23A_HUMAN Protein transport protein Sec23A OS=Homo sapiens OX=9606 GN=SEC23A PE=1 SV=2	4802.68	4221.27	3777.67	3545.41	2751.96	4763.71
P13646	4	1	35.3597	0.390702	0.14906	1.27438	0.116753	Condition 2	Condition 1	49930.5	K1C13_HUMAN Keratin_ type I cytoskeletal 13 OS=Homo sapiens OX=9606 GN=KRT13 PE=1 SV=4	145.994	140.917	146.558	164.371	259.733	128.303
O60832	7	5	34.0981	0.390912	0.14906	15.0582	0.116687	Condition 2	Condition 1	58130.4	DKC1_HUMAN H/ACA ribonucleoprotein complex subunit DKC1 OS=Homo sapiens OX=9606 GN=DKC1 PE=1 SV=3	615.305	977.295	1005.35	521.68	1337.77	37260.9
P27144	11	9	89.6429	0.391578	0.149199	1.29953	0.116477	Condition 1	Condition 2	25382.1	KAD4_HUMAN Adenylate kinase 4_ mitochondrial OS=Homo sapiens OX=9606 GN=AK4 PE=1 SV=1	3919.18	3975.11	3981.68	4729.36	3365.25	1044.07
Q9Y265	13	11	93.994	0.391967	0.149233	1.16525	0.116356	Condition 1	Condition 2	50570.3	RUVB1_HUMAN RuvB-like 1 OS=Homo sapiens OX=9606 GN=RUVBL1 PE=1 SV=1	5005.14	4998.91	5456.98	4664.13	5658.79	2945.52
Q9UQ80	17	14	145.823	0.392558	0.149343	1.10923	0.116171	Condition 1	Condition 2	44129.1	PA2G4_HUMAN Proliferation-associated protein 2G4 OS=Homo sapiens OX=9606 GN=PA2G4 PE=1 SV=3	9494.45	7019.64	7423.03	6650.33	7548.39	7381.13
Q9BQ67	2	2	10.3265	0.395055	0.150178	1.24411	0.115396	Condition 1	Condition 2	49818.4	GRWD1_HUMAN Glutamate-rich WD repeat-containing protein 1 OS=Homo sapiens OX=9606 GN=GRWD1 PE=1 SV=1	2147.06	2314.08	1617.47	2557.45	1357.95	970.507
Q9UQE7	8	5	40.5895	0.397455	0.150974	4.23584	0.11466	Condition 2	Condition 1	141941	SMC3_HUMAN Structural maintenance of chromosomes protein 3 OS=Homo sapiens OX=9606 GN=SMC3 PE=1 SV=2	2335.35	2007.65	1856.96	2062.47	22305.9	1893.61
P31946	13	6	120.542	0.39981	0.151753	1.11877	0.113945	Condition 2	Condition 1	28196.5	1433B_HUMAN 14-3-3 protein beta/alpha OS=Homo sapiens OX=9606 GN=YWHAB PE=1 SV=3	4344.49	3275.34	3095.26	3540.69	3938.94	4508.08
O75915	3	3	16.7589	0.40035	0.151841	1.21461	0.113783	Condition 1	Condition 2	21614.8	PRAF3_HUMAN PRA1 family protein 3 OS=Homo sapiens OX=9606 GN=ARL6IP5 PE=1 SV=1	1491.58	1535.6	1464.44	2038.2	697.717	962.095
Q15637	5	4	28.1602	0.401332	0.152097	1.19521	0.113488	Condition 1	Condition 2	68558.2	SF01_HUMAN Splicing factor 1 OS=Homo sapiens OX=9606 GN=SF1 PE=1 SV=4	1528.29	1668.45	1983.72	1442.33	1972.18	919.85
Q15084	17	16	156.542	0.402926	0.152585	1.16347	0.113011	Condition 1	Condition 2	48520.6	PDIA6_HUMAN Protein disulfide-isomerase A6 OS=Homo sapiens OX=9606 GN=PDIA6 PE=1 SV=1	16180.3	15803.1	15476.8	19483.8	11696.1	9612.05
P68371;P04350	30	2	378.364	0.403805	0.152801	1.11177	0.11275	Condition 1	Condition 2	50287.4	TBB4B_HUMAN Tubulin beta-4B chain OS=Homo sapiens OX=9606 GN=TUBB4B PE=1 SV=1	12548.1	11278.4	9910.66	12011.5	8603.56	9730.52
Q9UIA9	4	2	19.796	0.404166	0.152821	1.37682	0.112643	Condition 2	Condition 1	125276	XPO7_HUMAN Exportin-7 OS=Homo sapiens OX=9606 GN=XPO7 PE=1 SV=3	145.885	100.046	46.8206	121.561	191.708	89.7971
O43390	19	11	139.644	0.406328	0.153521	1.17578	0.112006	Condition 1	Condition 2	71228.3	HNRPR_HUMAN Heterogeneous nuclear ribonucleoprotein R OS=Homo sapiens OX=9606 GN=HNRNPR PE=1 SV=1	4729.98	4584.56	4418.02	4804.87	4485.81	2388.87
O75223	2	1	10.2229	0.407209	0.153737	1.11293	0.111749	Condition 1	Condition 2	21235.9	GGCT_HUMAN Gamma-glutamylcyclotransferase OS=Homo sapiens OX=9606 GN=GGCT PE=1 SV=1	720.444	667.488	541.492	495.091	606.336	632.222
O95399	2	1	13.5579	0.408885	0.154252	1.10361	0.111261	Condition 2	Condition 1	14523.8	UTS2_HUMAN Urotensin-2 OS=Homo sapiens OX=9606 GN=UTS2 PE=1 SV=1	655.403	604.036	598.923	613.477	620.303	817.125
Q8WVM8	1	1	5.7016	0.410453	0.154726	1.31523	0.110808	Condition 1	Condition 2	72722.2	SCFD1_HUMAN Sec1 family domain-containing protein 1 OS=Homo sapiens OX=9606 GN=SCFD1 PE=1 SV=4	835.361	804.905	681.305	840.293	158.213	766.633
P52907	7	6	45.5991	0.411357	0.154949	1.16597	0.110548	Condition 1	Condition 2	33093.9	CAZA1_HUMAN F-actin-capping protein subunit alpha-1 OS=Homo sapiens OX=9606 GN=CAPZA1 PE=1 SV=3	4831.29	4197.19	4024.57	4478.25	4276.34	2440.48
Q9BUN8	2	2	10.796	0.413627	0.155686	1.23376	0.109901	Condition 1	Condition 2	28914.9	DERL1_HUMAN Derlin-1 OS=Homo sapiens OX=9606 GN=DERL1 PE=1 SV=1	1594.65	1608.65	1218.43	1542.51	622.191	1419.23
P13489	7	6	37.8279	0.415901	0.156423	1.13374	0.109258	Condition 1	Condition 2	51798.4	RINI_HUMAN Ribonuclease inhibitor OS=Homo sapiens OX=9606 GN=RNH1 PE=1 SV=2	1416.33	1320.05	1375.73	1451.28	1325.48	850.275
Q14258	7	5	43.8413	0.417193	0.15679	1.08415	0.108896	Condition 2	Condition 1	72627.3	TRI25_HUMAN E3 ubiquitin/ISG15 ligase TRIM25 OS=Homo sapiens OX=9606 GN=TRIM25 PE=1 SV=2	1814.25	1454.8	1386.61	1836.6	1575.85	1635.01
Q96C01	2	1	11.8781	0.418612	0.157097	1.19434	0.108501	Condition 2	Condition 1	16154.5	F136A_HUMAN Protein FAM136A OS=Homo sapiens OX=9606 GN=FAM136A PE=1 SV=1	741.508	748.546	939.545	996.713	1204.74	700.301
Q99623	14	13	133.054	0.418645	0.157097	1.089	0.108492	Condition 2	Condition 1	33296.4	PHB2_HUMAN Prohibitin-2 OS=Homo sapiens OX=9606 GN=PHB2 PE=1 SV=2	12436	10386	9444.12	12301.3	12406.4	10430.1
P23229	3	2	13.9266	0.419072	0.157139	1.17304	0.108373	Condition 1	Condition 2	127803	ITA6_HUMAN Integrin alpha-6 OS=Homo sapiens OX=9606 GN=ITGA6 PE=1 SV=5	629.607	551.236	536.064	694.866	318.065	450.712
Q9Y3B7	3	2	15.8488	0.419653	0.157238	1.21212	0.108213	Condition 1	Condition 2	20740.2	RM11_HUMAN 39S ribosomal protein L11_ mitochondrial OS=Homo sapiens OX=9606 GN=MRPL11 PE=1 SV=1	836.249	727.639	622.325	934.516	350.939	518.174
Q9NUQ9	4	3	27.3599	0.422629	0.158136	1.13689	0.107395	Condition 1	Condition 2	37033.2	CYRIB_HUMAN CYFIP-related Rac1 interactor B OS=Homo sapiens OX=9606 GN=CYRIB PE=1 SV=1	632.871	477.526	439.614	526.968	437.708	398.705
P63241;Q6IS14;Q9GZV4	13	11	150.127	0.422688	0.158136	1.14748	0.107379	Condition 1	Condition 2	17060.4	IF5A1_HUMAN Eukaryotic translation initiation factor 5A-1 OS=Homo sapiens OX=9606 GN=EIF5A PE=1 SV=2	15668.4	15165.8	21511.2	16540	16796.2	12281.5
Q15126	4	3	21.3404	0.424341	0.158634	1.43543	0.10693	Condition 1	Condition 2	22166	PMVK_HUMAN Phosphomevalonate kinase OS=Homo sapiens OX=9606 GN=PMVK PE=1 SV=3	148.22	279.571	358.806	217.084	272.359	58.542
Q9UNE0	3	2	21.5802	0.424686	0.158644	1.92059	0.106837	Condition 2	Condition 1	49836.8	EDAR_HUMAN Tumor necrosis factor receptor superfamily member EDAR OS=Homo sapiens OX=9606 GN=EDAR PE=1 SV=1	299.033	339.377	273.428	1161.35	342.868	247.055
P62888	7	3	62.594	0.427272	0.159489	1.09964	0.106141	Condition 1	Condition 2	12955.2	RL30_HUMAN 60S ribosomal protein L30 OS=Homo sapiens OX=9606 GN=RPL30 PE=1 SV=2	9131.88	7475.56	8175.65	8378.93	6116.32	8042.12
Q9NZN1	3	2	15.7404	0.432835	0.161444	1.30559	0.104672	Condition 1	Condition 2	80881.2	IRPL1_HUMAN Interleukin-1 receptor accessory protein-like 1 OS=Homo sapiens OX=9606 GN=IL1RAPL1 PE=1 SV=2	2205.7	2946.68	2181.22	2798.6	396.988	2421.47
O75323	6	5	35.2009	0.434827	0.16203	1.2819	0.104154	Condition 2	Condition 1	33970.8	NIPS2_HUMAN Protein NipSnap homolog 2 OS=Homo sapiens OX=9606 GN=NIPSNAP2 PE=1 SV=1	3651.45	3074.37	3075.16	2531.33	4910.91	5121.59
Q9NVX2	3	1	14.1527	0.435059	0.16203	1.43423	0.104094	Condition 2	Condition 1	53833.6	NLE1_HUMAN Notchless protein homolog 1 OS=Homo sapiens OX=9606 GN=NLE1 PE=1 SV=4	219.244	140.26	122.69	328.626	117.148	245.801
Q13724	4	4	26.7495	0.436341	0.162386	1.11638	0.103763	Condition 1	Condition 2	92088.8	MOGS_HUMAN Mannosyl-oligosaccharide glucosidase OS=Homo sapiens OX=9606 GN=MOGS PE=1 SV=5	1623.63	1438.97	1260.23	1576.2	1237.06	1058.93
Q16790	4	3	25.0281	0.437864	0.16283	1.85392	0.103373	Condition 2	Condition 1	49983.1	CAH9_HUMAN Carbonic anhydrase 9 OS=Homo sapiens OX=9606 GN=CA9 PE=1 SV=2	302.291	304.088	237.977	219.062	327.583	1018.72
P04899;P63096	6	5	33.2688	0.439613	0.163248	1.25039	0.102928	Condition 1	Condition 2	41021.3	GNAI2_HUMAN Guanine nucleotide-binding protein G(i) subunit alpha-2 OS=Homo sapiens OX=9606 GN=GNAI2 PE=1 SV=3	576.579	447.136	420.804	537.502	460.782	156.966
Q8N335	5	4	28.6817	0.439646	0.163248	1.11624	0.102919	Condition 1	Condition 2	39046.1	GPD1L_HUMAN Glycerol-3-phosphate dehydrogenase 1-like protein OS=Homo sapiens OX=9606 GN=GPD1L PE=1 SV=1	1133.94	1020.3	943.509	741.604	853.247	1180.32
P35244	2	2	13.0146	0.441219	0.163672	1.22877	0.102522	Condition 1	Condition 2	13682.8	RFA3_HUMAN Replication protein A 14 kDa subunit OS=Homo sapiens OX=9606 GN=RPA3 PE=1 SV=1	1490.11	1447.38	1552.5	1733.4	481.4	1439.25
P68402	4	4	25.3283	0.44162	0.163672	1.22487	0.102421	Condition 1	Condition 2	25740.4	PA1B2_HUMAN Platelet-activating factor acetylhydrolase IB subunit beta OS=Homo sapiens OX=9606 GN=PAFAH1B2 PE=1 SV=1	2844.56	2649.95	2661.3	2895.58	914.617	2848.33
Q08043	17	4	110.688	0.441779	0.163672	3.25584	0.102381	Condition 2	Condition 1	103983	ACTN3_HUMAN Alpha-actinin-3 OS=Homo sapiens OX=9606 GN=ACTN3 PE=1 SV=2	735.239	556.407	530.907	657.513	4821.21	455.216
P09012;P08579	7	7	38.6202	0.442392	0.163777	1.4147	0.102227	Condition 2	Condition 1	31279.6	SNRPA_HUMAN U1 small nuclear ribonucleoprotein A OS=Homo sapiens OX=9606 GN=SNRPA PE=1 SV=3	1598.45	1809.26	1680.05	1752.11	3931.59	1513.92
Q86VW0	2	1	10.5578	0.445435	0.16478	3.00376	0.10147	Condition 2	Condition 1	80089.8	SESD1_HUMAN SEC14 domain and spectrin repeat-containing protein 1 OS=Homo sapiens OX=9606 GN=SESTD1 PE=1 SV=2	780.423	615.573	580.441	862.903	425.971	4647.88
Q16698	6	6	35.5202	0.445848	0.16481	1.73949	0.101368	Condition 2	Condition 1	36352.9	DECR_HUMAN 2_4-dienoyl-CoA reductase_ mitochondrial OS=Homo sapiens OX=9606 GN=DECR1 PE=1 SV=1	4643.03	4163.98	3662.82	9688.3	2456.7	9546.17
Q9H3N1	7	7	56.6828	0.44732	0.165231	1.15706	0.101006	Condition 2	Condition 1	32190.5	TMX1_HUMAN Thioredoxin-related transmembrane protein 1 OS=Homo sapiens OX=9606 GN=TMX1 PE=1 SV=1	6250.57	5432.05	5503.6	6344.07	8421.4	5119.99
P00441	4	4	41.4992	0.448513	0.165357	1.22094	0.100714	Condition 1	Condition 2	16163.9	SODC_HUMAN Superoxide dismutase [Cu-Zn] OS=Homo sapiens OX=9606 GN=SOD1 PE=1 SV=2	9004.42	11716.4	14912.3	7436.32	6583.96	15164.8
P30046;A6NHG4	4	3	28.1999	0.448599	0.165357	1.20893	0.100693	Condition 1	Condition 2	12825.8	DOPD_HUMAN D-dopachrome decarboxylase OS=Homo sapiens OX=9606 GN=DDT PE=1 SV=3	3165.36	3372.5	4218.97	4333.29	1502.18	3062.31
Q06210	8	5	41.3443	0.449268	0.165357	1.20595	0.100529	Condition 1	Condition 2	79605	GFPT1_HUMAN Glutamine--fructose-6-phosphate aminotransferase [isomerizing] 1 OS=Homo sapiens OX=9606 GN=GFPT1 PE=1 SV=3	774.74	588.848	477.777	713.995	469.207	343.698
P61254;Q9UNX3	7	6	47.8912	0.449931	0.165357	1.05964	0.100369	Condition 1	Condition 2	17258.2	RL26_HUMAN 60S ribosomal protein L26 OS=Homo sapiens OX=9606 GN=RPL26 PE=1 SV=1	8643.72	8614.39	9053.62	7439.02	7888.03	9503.86
Q9UBS4	4	3	21.4605	0.450456	0.165357	1.15903	0.100241	Condition 1	Condition 2	40799.1	DJB11_HUMAN DnaJ homolog subfamily B member 11 OS=Homo sapiens OX=9606 GN=DNAJB11 PE=1 SV=1	680.809	697.484	768.559	633.921	841.088	377.281
Q96DA2	2	1	13.6324	0.450726	0.165357	1.1612	0.100176	Condition 1	Condition 2	24850.3	RB39B_HUMAN Ras-related protein Rab-39B OS=Homo sapiens OX=9606 GN=RAB39B PE=1 SV=1	3559.39	3300.6	3354.75	3263.86	1728.09	3804.74
P23246	22	18	167.894	0.450847	0.165357	1.0605	0.100147	Condition 1	Condition 2	76263.6	SFPQ_HUMAN Splicing factor_ proline- and glutamine-rich OS=Homo sapiens OX=9606 GN=SFPQ PE=1 SV=2	10196.6	9983.32	12201.6	10413	10265.9	9855.2
O96008	5	5	28.7887	0.451412	0.165357	1.13482	0.10001	Condition 1	Condition 2	38235.3	TOM40_HUMAN Mitochondrial import receptor subunit TOM40 homolog OS=Homo sapiens OX=9606 GN=TOMM40 PE=1 SV=1	2980.68	3068.16	3187.06	3161.81	1790.18	3186.65
O75604	2	1	8.3898	0.451486	0.165357	1.28031	0.0999923	Condition 1	Condition 2	68927.2	UBP2_HUMAN Ubiquitin carboxyl-terminal hydrolase 2 OS=Homo sapiens OX=9606 GN=USP2 PE=1 SV=2	1723.16	979.853	1013.71	1805.2	999.688	98.1103
Q14195	7	3	43.8539	0.451694	0.165357	1.09634	0.0999423	Condition 2	Condition 1	62362.6	DPYL3_HUMAN Dihydropyrimidinase-related protein 3 OS=Homo sapiens OX=9606 GN=DPYSL3 PE=1 SV=1	719.156	632.693	778.325	666.037	769.79	899.577
P30040	9	7	59.8876	0.451964	0.165357	1.21389	0.0998771	Condition 1	Condition 2	29050.5	ERP29_HUMAN Endoplasmic reticulum resident protein 29 OS=Homo sapiens OX=9606 GN=ERP29 PE=1 SV=4	2925.33	3772.76	4998.93	4453.56	2941.76	2240.64
Q9BVP2	5	3	27.0884	0.452524	0.165357	1.11297	0.0997426	Condition 1	Condition 2	62506.5	GNL3_HUMAN Guanine nucleotide-binding protein-like 3 OS=Homo sapiens OX=9606 GN=GNL3 PE=1 SV=2	1996.79	1831.77	1795.39	1535.97	1314.67	2202.47
O14818;Q8TAA3	8	8	61.7882	0.452665	0.165357	1.0912	0.0997087	Condition 2	Condition 1	28058	PSA7_HUMAN Proteasome subunit alpha type-7 OS=Homo sapiens OX=9606 GN=PSMA7 PE=1 SV=1	7004.23	6342.75	6638.09	6543.32	6614.2	8650.27
P60953	5	5	30.2444	0.452783	0.165357	1.06796	0.0996806	Condition 1	Condition 2	21600.8	CDC42_HUMAN Cell division control protein 42 homolog OS=Homo sapiens OX=9606 GN=CDC42 PE=1 SV=2	2612.21	2210.99	2147.48	2305.34	2244.47	1977.29
P60903	4	3	49.2274	0.452996	0.165357	1.28264	0.0996295	Condition 1	Condition 2	11317.2	S10AA_HUMAN Protein S100-A10 OS=Homo sapiens OX=9606 GN=S100A10 PE=1 SV=2	5312.73	6742.89	8882.99	8269.06	6306.66	1748.87
P53621	17	14	89.4652	0.453	0.165357	1.3663	0.0996286	Condition 2	Condition 1	139886	COPA_HUMAN Coatomer subunit alpha OS=Homo sapiens OX=9606 GN=COPA PE=1 SV=2	2500.96	1983.43	1863.21	1777.21	2369.72	4525.81
P59998	2	2	13.2516	0.456011	0.166334	1.20368	0.0989117	Condition 1	Condition 2	19781.1	ARPC4_HUMAN Actin-related protein 2/3 complex subunit 4 OS=Homo sapiens OX=9606 GN=ARPC4 PE=1 SV=3	1252.83	1051.02	914.846	1261.26	955.817	456.965
Q9UJS0	6	3	36.3223	0.459421	0.167455	1.04562	0.0981109	Condition 2	Condition 1	74574.9	CMC2_HUMAN Calcium-binding mitochondrial carrier protein Aralar2 OS=Homo sapiens OX=9606 GN=SLC25A13 PE=1 SV=2	4126.14	3570.26	3748.89	3713.37	4148.37	4105.65
Q13242	2	1	10.5947	0.461393	0.16805	1.11474	0.0976529	Condition 2	Condition 1	25656.3	SRSF9_HUMAN Serine/arginine-rich splicing factor 9 OS=Homo sapiens OX=9606 GN=SRSF9 PE=1 SV=1	1532.38	1144.96	1788.69	1598.35	1886.02	1494.08
O95168	2	2	13.0359	0.462581	0.168066	1.14777	0.097379	Condition 1	Condition 2	15265.6	NDUB4_HUMAN NADH dehydrogenase [ubiquinone] 1 beta subcomplex subunit 4 OS=Homo sapiens OX=9606 GN=NDUFB4 PE=1 SV=3	779.391	773.772	799.507	434.034	613.891	1001.84
Q9Y3D9	2	2	10.5581	0.462629	0.168066	1.10797	0.097368	Condition 1	Condition 2	21827.7	RT23_HUMAN 28S ribosomal protein S23_ mitochondrial OS=Homo sapiens OX=9606 GN=MRPS23 PE=1 SV=2	1395.47	1055.85	1061.68	1076.05	1195.32	899.308
Q9BYG3	3	2	23.0364	0.462693	0.168066	1.34858	0.0973533	Condition 1	Condition 2	34393.3	MK67I_HUMAN MKI67 FHA domain-interacting nucleolar phosphoprotein OS=Homo sapiens OX=9606 GN=NIFK PE=1 SV=1	99.9481	84.9435	39.0754	15.7554	42.5163	107.805
P06454	2	2	13.9793	0.463459	0.168066	2.91216	0.0971773	Condition 2	Condition 1	12203	PTMA_HUMAN Prothymosin alpha OS=Homo sapiens OX=9606 GN=PTMA PE=1 SV=2	960.608	876.875	973.414	633.417	1100.96	6451.42
P51648	7	5	54.7496	0.463555	0.168066	1.53036	0.0971552	Condition 2	Condition 1	55304.1	AL3A2_HUMAN Aldehyde dehydrogenase family 3 member A2 OS=Homo sapiens OX=9606 GN=ALDH3A2 PE=1 SV=1	1741.68	1839.43	1814.91	2210.35	1351.4	4696.09
Q10471	3	3	14.846	0.463582	0.168066	1.22221	0.0971491	Condition 1	Condition 2	65474.2	GALT2_HUMAN Polypeptide N-acetylgalactosaminyltransferase 2 OS=Homo sapiens OX=9606 GN=GALNT2 PE=1 SV=1	1966.8	1762.67	1657.36	1529.04	366.755	2511.65
Q15758	2	2	12.0689	0.463811	0.168066	1.20688	0.0970966	Condition 1	Condition 2	57054.6	AAAT_HUMAN Neutral amino acid transporter B(0) OS=Homo sapiens OX=9606 GN=SLC1A5 PE=1 SV=2	1112.69	773.462	788.796	1218.14	608.368	389.907
Q07021	7	6	66.3165	0.466052	0.168755	1.17179	0.0965861	Condition 1	Condition 2	31761.5	C1QBP_HUMAN Complement component 1 Q subcomponent-binding protein_ mitochondrial OS=Homo sapiens OX=9606 GN=C1QBP PE=1 SV=1	19823.1	23280.4	32793.8	26209.1	18137.5	20424.1
Q13243	2	1	12.3196	0.469526	0.169889	1.23786	0.0958037	Condition 2	Condition 1	31377.9	SRSF5_HUMAN Serine/arginine-rich splicing factor 5 OS=Homo sapiens OX=9606 GN=SRSF5 PE=1 SV=1	1874.87	1766.17	2185.14	1845.2	1894.23	3472.58
Q5VTA0	1	1	4.6889	0.47068	0.170182	1.1616	0.0955463	Condition 1	Condition 2	55909.8	PRA17_HUMAN PRAME family member 17 OS=Homo sapiens OX=9606 GN=PRAMEF17 PE=2 SV=1	186.385	213.463	156.088	221.954	153.025	103.617
O75396	5	5	40.1872	0.471604	0.170273	1.10331	0.0953411	Condition 1	Condition 2	24821.5	SC22B_HUMAN Vesicle-trafficking protein SEC22b OS=Homo sapiens OX=9606 GN=SEC22B PE=1 SV=4	2930.97	3023.08	3391.37	3648.6	2320.96	2500.82
Q00610	54	34	430.595	0.471619	0.170273	1.50959	0.0953377	Condition 2	Condition 1	193383	CLH1_HUMAN Clathrin heavy chain 1 OS=Homo sapiens OX=9606 GN=CLTC PE=1 SV=5	5850.13	5816.8	5358.22	5299.94	15141.5	5259.49
P52701	5	4	24.8859	0.474711	0.171265	1.11863	0.0946568	Condition 2	Condition 1	154611	MSH6_HUMAN DNA mismatch repair protein Msh6 OS=Homo sapiens OX=9606 GN=MSH6 PE=1 SV=2	908.372	847.226	899.938	887.836	841.661	1241.05
P30519	6	4	31.9225	0.475134	0.171293	1.1676	0.0945643	Condition 1	Condition 2	36204	HMOX2_HUMAN Heme oxygenase 2 OS=Homo sapiens OX=9606 GN=HMOX2 PE=1 SV=2	1158.09	1203.29	892.073	906.131	1306.31	574
Q99735	1	1	5.7765	0.47594	0.171459	1.58795	0.0943887	Condition 2	Condition 1	16791.7	MGST2_HUMAN Microsomal glutathione S-transferase 2 OS=Homo sapiens OX=9606 GN=MGST2 PE=1 SV=1	1243.68	871.252	915.184	1644.92	2524.88	641.89
Q15046	19	17	147.425	0.476521	0.171543	1.06531	0.0942622	Condition 1	Condition 2	68504.4	SYK_HUMAN Lysine--tRNA ligase OS=Homo sapiens OX=9606 GN=KARS1 PE=1 SV=3	5789.31	5258.43	5131.49	4389.38	5036.63	5761.39
P04406;O14556	36	29	406.996	0.479776	0.17259	2.37998	0.0935599	Condition 2	Condition 1	36224.4	G3P_HUMAN Glyceraldehyde-3-phosphate dehydrogenase OS=Homo sapiens OX=9606 GN=GAPDH PE=1 SV=3	23728.9	26842.8	32192.3	24135.7	148891	23949.8
Q969H8	2	2	19.7697	0.481598	0.173119	1.08652	0.0931711	Condition 1	Condition 2	18909.3	MYDGF_HUMAN Myeloid-derived growth factor OS=Homo sapiens OX=9606 GN=MYDGF PE=1 SV=1	6665.29	5852.08	6488.12	6577.04	6333.13	4581.82
P52789	15	11	89.213	0.484581	0.173893	1.12212	0.0925403	Condition 2	Condition 1	103806	HXK2_HUMAN Hexokinase-2 OS=Homo sapiens OX=9606 GN=HK2 PE=1 SV=2	3316.13	3241.41	3200.39	2917.94	3496.31	4535.34
O76031	6	4	34.6901	0.485033	0.173893	1.13236	0.0924455	Condition 2	Condition 1	69965.2	CLPX_HUMAN ATP-dependent Clp protease ATP-binding subunit clpX-like_ mitochondrial OS=Homo sapiens OX=9606 GN=CLPX PE=1 SV=2	821.706	774.203	1024.73	859.484	860.185	1247.84
P49748	17	11	96.9876	0.48506	0.173893	1.10397	0.0924398	Condition 2	Condition 1	70789.5	ACADV_HUMAN Very long-chain specific acyl-CoA dehydrogenase_ mitochondrial OS=Homo sapiens OX=9606 GN=ACADVL PE=1 SV=1	3772.4	3372.94	3334.99	4667.48	3222.77	3679.74
O95994	5	5	39.0486	0.485152	0.173893	1.3061	0.0924204	Condition 2	Condition 1	20036.3	AGR2_HUMAN Anterior gradient protein 2 homolog OS=Homo sapiens OX=9606 GN=AGR2 PE=1 SV=1	650.996	953.768	1286.23	715.878	1575.83	1484.21
Q9BYJ4	2	1	9.8462	0.486293	0.174123	1.45062	0.0921819	Condition 2	Condition 1	58175.3	TRI34_HUMAN Tripartite motif-containing protein 34 OS=Homo sapiens OX=9606 GN=TRIM34 PE=1 SV=2	118.63	306.587	283.718	520.862	343.503	164.033
P46781	13	10	106.864	0.486497	0.174123	1.0843	0.0921393	Condition 2	Condition 1	22648.5	RS9_HUMAN 40S ribosomal protein S9 OS=Homo sapiens OX=9606 GN=RPS9 PE=1 SV=3	9906.72	7882.43	7690.94	8427.28	10557.8	8643.15
Q14532	1	1	4.73	0.488504	0.174715	1.18696	0.0917225	Condition 1	Condition 2	51825.8	K1H2_HUMAN Keratin_ type I cuticular Ha2 OS=Homo sapiens OX=9606 GN=KRT32 PE=1 SV=3	1044.25	996.966	984.225	971.562	1265.13	312.202
P40855	2	1	10.0815	0.489651	0.174999	1.22173	0.0914858	Condition 2	Condition 1	33091.7	PEX19_HUMAN Peroxisomal biogenesis factor 19 OS=Homo sapiens OX=9606 GN=PEX19 PE=1 SV=1	3314.24	2775.88	3345.86	4044.91	4995.52	2487.77
P30154	3	1	37.0945	0.491022	0.175363	2.00669	0.0912046	Condition 2	Condition 1	66840.9	2AAB_HUMAN Serine/threonine-protein phosphatase 2A 65 kDa regulatory subunit A beta isoform OS=Homo sapiens OX=9606 GN=PPP2R1B PE=1 SV=3	1408.3	1509.01	1722.28	1232.85	1508.63	6568.7
P27797	18	16	187.215	0.493698	0.176191	1.10515	0.0906597	Condition 1	Condition 2	48312.7	CALR_HUMAN Calreticulin OS=Homo sapiens OX=9606 GN=CALR PE=1 SV=1	16775	17796.8	24163	18033.5	18341.8	16771.4
Q16851	8	8	42.6245	0.495737	0.176754	1.17404	0.0902486	Condition 2	Condition 1	57111.4	UGPA_HUMAN UTP--glucose-1-phosphate uridylyltransferase OS=Homo sapiens OX=9606 GN=UGP2 PE=1 SV=5	1510.03	1570.99	1476.85	1397.27	1521.27	2432.56
P15927	2	2	16.4826	0.495987	0.176754	1.08505	0.0901984	Condition 2	Condition 1	29361	RFA2_HUMAN Replication protein A 32 kDa subunit OS=Homo sapiens OX=9606 GN=RPA2 PE=1 SV=1	551.324	720.405	746.621	703.956	822.984	663.075
P14550	3	3	17.0409	0.496382	0.176768	1.26581	0.0901192	Condition 2	Condition 1	36915.3	AK1A1_HUMAN Aldo-keto reductase family 1 member A1 OS=Homo sapiens OX=9606 GN=AKR1A1 PE=1 SV=3	717.093	751.697	820.511	710.042	729.615	1458.17
P08559	9	6	54.456	0.496793	0.176787	1.14551	0.0900371	Condition 1	Condition 2	43980.1	ODPA_HUMAN Pyruvate dehydrogenase E1 component subunit alpha_ somatic form_ mitochondrial OS=Homo sapiens OX=9606 GN=PDHA1 PE=1 SV=3	2544.07	2242.81	2347.37	2946.46	2108.93	1172.61
P53396	20	18	130.451	0.49878	0.177294	1.13139	0.0896415	Condition 1	Condition 2	121752	ACLY_HUMAN ATP-citrate synthase OS=Homo sapiens OX=9606 GN=ACLY PE=1 SV=3	4187.66	3571.67	3351.69	2891.14	4664.77	2264.8
Q7Z794	7	2	41.4657	0.498934	0.177294	1.16791	0.0896109	Condition 1	Condition 2	62186.6	K2C1B_HUMAN Keratin_ type II cytoskeletal 1b OS=Homo sapiens OX=9606 GN=KRT77 PE=1 SV=3	1571.54	1743.09	1699.13	1450.36	2255.19	587.38
O75521	5	5	28.3219	0.499298	0.177296	1.11034	0.0895388	Condition 2	Condition 1	43984.4	ECI2_HUMAN Enoyl-CoA delta isomerase 2 OS=Homo sapiens OX=9606 GN=ECI2 PE=1 SV=4	2287.01	1880.11	1774.67	2348.64	2496.86	1751.9
Q9H1E3	1	1	5.8169	0.502641	0.178356	8.81865	0.0888816	Condition 1	Condition 2	27296.4	NUCKS_HUMAN Nuclear ubiquitous casein and cyclin-dependent kinase substrate 1 OS=Homo sapiens OX=9606 GN=NUCKS1 PE=1 SV=1	2.31524	153.676	460.634	5.6279	13.1651	51.1299
P54886	18	17	133.421	0.503902	0.178675	1.16554	0.088636	Condition 1	Condition 2	88043.8	P5CS_HUMAN Delta-1-pyrroline-5-carboxylate synthase OS=Homo sapiens OX=9606 GN=ALDH18A1 PE=1 SV=2	4880.47	4452.41	4163.12	4582.65	5230.19	1766.36
Q13151	8	5	67.4829	0.504274	0.178679	1.0807	0.0885637	Condition 1	Condition 2	31011.7	ROA0_HUMAN Heterogeneous nuclear ribonucleoprotein A0 OS=Homo sapiens OX=9606 GN=HNRNPA0 PE=1 SV=1	2970.9	2194.67	2483.35	2415.18	2166.73	2495.82
Q6S8J3;A5A3E0	17	2	189.585	0.505062	0.178831	1.06399	0.0884112	Condition 2	Condition 1	122961	POTEE_HUMAN POTE ankyrin domain family member E OS=Homo sapiens OX=9606 GN=POTEE PE=2 SV=3	1200.31	1077.68	1042.85	1336.55	1059.79	1137
O75366	3	1	15.7473	0.507502	0.179566	1.10251	0.0879418	Condition 1	Condition 2	92369.5	AVIL_HUMAN Advillin OS=Homo sapiens OX=9606 GN=AVIL PE=1 SV=3	93.7652	25.1992	21.0017	113.837	7.46011	5.65523
O75083	13	12	72.8393	0.508667	0.17985	1.49842	0.0877191	Condition 2	Condition 1	66877.9	WDR1_HUMAN WD repeat-containing protein 1 OS=Homo sapiens OX=9606 GN=WDR1 PE=1 SV=4	1253.13	1358.13	1247.76	1719.86	3188.03	874.521
P07602	10	8	68.0679	0.512853	0.181201	1.12507	0.0869282	Condition 2	Condition 1	59937.6	SAP_HUMAN Prosaposin OS=Homo sapiens OX=9606 GN=PSAP PE=1 SV=2	2133.61	3024.12	4142.16	4002.98	3078.7	3381.37
P61803	1	1	14.5741	0.513478	0.181293	1.13129	0.0868112	Condition 1	Condition 2	12667.8	DAD1_HUMAN Dolichyl-diphosphooligosaccharide--protein glycosyltransferase subunit DAD1 OS=Homo sapiens OX=9606 GN=DAD1 PE=1 SV=3	3303.78	2787.3	2654.9	2956.35	3170.01	1604.64
O43684	6	6	37.6018	0.514305	0.181456	1.05743	0.0866568	Condition 2	Condition 1	37611.1	BUB3_HUMAN Mitotic checkpoint protein BUB3 OS=Homo sapiens OX=9606 GN=BUB3 PE=1 SV=1	2556.38	2219.58	2337.19	2301.18	2823.91	2396.54
P13010	23	20	174.961	0.516802	0.182207	1.0649	0.0861941	Condition 1	Condition 2	83275	XRCC5_HUMAN X-ray repair cross-complementing protein 5 OS=Homo sapiens OX=9606 GN=XRCC5 PE=1 SV=3	7209.21	6402.4	6187.06	7152.99	5365.37	6073.7
Q15067	6	4	32.1215	0.517279	0.182245	1.12917	0.0861062	Condition 1	Condition 2	74937	ACOX1_HUMAN Peroxisomal acyl-coenzyme A oxidase 1 OS=Homo sapiens OX=9606 GN=ACOX1 PE=1 SV=3	856.94	788.055	640.005	477.164	235.906	1310.54
Q96PZ2	2	1	16.728	0.519048	0.182738	1.13865	0.0857817	Condition 1	Condition 2	71051.8	F111A_HUMAN Protein FAM111A OS=Homo sapiens OX=9606 GN=FAM111A PE=1 SV=2	914.207	1020.23	1161.87	529.369	803.015	1386.89
P62913	6	5	43.5401	0.521377	0.183422	1.04543	0.0853579	Condition 1	Condition 2	20480.5	RL11_HUMAN 60S ribosomal protein L11 OS=Homo sapiens OX=9606 GN=RPL11 PE=1 SV=2	8415.36	7387.79	7113.6	6867.43	7330.89	7722.64
P61353	9	7	74.5664	0.52173	0.183422	1.06728	0.085294	Condition 2	Condition 1	15797.8	RL27_HUMAN 60S ribosomal protein L27 OS=Homo sapiens OX=9606 GN=RPL27 PE=1 SV=2	12307.2	9069.19	8794.38	10674.5	11138.1	10388
P62310	2	1	13.6109	0.522176	0.183449	1.15806	0.0852135	Condition 2	Condition 1	11845.4	LSM3_HUMAN U6 snRNA-associated Sm-like protein LSm3 OS=Homo sapiens OX=9606 GN=LSM3 PE=1 SV=2	508.605	589.646	617.2	889.729	575.431	521.432
Q9UNM6	6	5	37.8897	0.522729	0.183513	1.12627	0.0851137	Condition 2	Condition 1	43230.7	PSD13_HUMAN 26S proteasome non-ATPase regulatory subunit 13 OS=Homo sapiens OX=9606 GN=PSMD13 PE=1 SV=2	1656.16	1355.44	1282.44	1707.84	1905.37	1223.06
P09234	1	1	5.2499	0.524716	0.18408	1.16594	0.0847573	Condition 2	Condition 1	17564.9	RU1C_HUMAN U1 small nuclear ribonucleoprotein C OS=Homo sapiens OX=9606 GN=SNRPC PE=1 SV=1	824.691	1155.72	2112.97	1690.99	1201.5	1880.17
P19012	5	2	32.589	0.526915	0.18466	1.05718	0.084366	Condition 1	Condition 2	49439.9	K1C15_HUMAN Keratin_ type I cytoskeletal 15 OS=Homo sapiens OX=9606 GN=KRT15 PE=1 SV=3	2949.38	2690.82	2400.04	2620.59	2282.5	2702.28
Q02878	14	13	132.416	0.527114	0.18466	1.68197	0.0843308	Condition 2	Condition 1	32785	RL6_HUMAN 60S ribosomal protein L6 OS=Homo sapiens OX=9606 GN=RPL6 PE=1 SV=3	9588.76	8339.39	7327.12	6515.6	27630.4	8332.51
P53004	1	1	5.4086	0.527934	0.184722	1.23324	0.084186	Condition 1	Condition 2	33713.7	BIEA_HUMAN Biliverdin reductase A OS=Homo sapiens OX=9606 GN=BLVRA PE=1 SV=2	459.429	264.525	232.333	369.262	157.254	248.913
P49796	1	1	3.9502	0.52827	0.184722	1.67178	0.0841268	Condition 2	Condition 1	134218	RGS3_HUMAN Regulator of G-protein signaling 3 OS=Homo sapiens OX=9606 GN=RGS3 PE=1 SV=2	37.0407	37.1257	68.1322	55.5739	150.819	31.4981
Q86WC6	1	1	4.9589	0.528407	0.184722	1.2029	0.0841026	Condition 1	Condition 2	17551.8	PPR27_HUMAN Protein phosphatase 1 regulatory subunit 27 OS=Homo sapiens OX=9606 GN=PPP1R27 PE=1 SV=1	611.513	349.975	240.336	699.046	202.272	97.7852
Q96AG4	11	11	102.549	0.529531	0.184984	1.2568	0.083905	Condition 2	Condition 1	35329.7	LRC59_HUMAN Leucine-rich repeat-containing protein 59 OS=Homo sapiens OX=9606 GN=LRRC59 PE=1 SV=1	7752.93	7444.56	6163.19	12072.3	9512.65	5261.25
O75746	4	1	23.0882	0.531185	0.185417	1.54668	0.0836161	Condition 2	Condition 1	75161.2	CMC1_HUMAN Calcium-binding mitochondrial carrier protein Aralar1 OS=Homo sapiens OX=9606 GN=SLC25A12 PE=1 SV=2	84.418	67.2011	57.2207	155.539	127.282	40.1871
P06744	27	25	253.561	0.531518	0.185417	1.11125	0.0835581	Condition 1	Condition 2	63375.4	G6PI_HUMAN Glucose-6-phosphate isomerase OS=Homo sapiens OX=9606 GN=GPI PE=1 SV=4	14085.2	12347.2	11843.8	15324.4	7665.4	11454.3
P05455	17	12	115.732	0.533035	0.185717	1.13084	0.0832951	Condition 1	Condition 2	47008.2	LA_HUMAN Lupus La protein OS=Homo sapiens OX=9606 GN=SSB PE=1 SV=2	6626.99	6336.99	7171.62	6680.01	3177.25	7948.67
O15260	6	5	45.7751	0.533128	0.185717	1.12859	0.0832791	Condition 1	Condition 2	30622.2	SURF4_HUMAN Surfeit locus protein 4 OS=Homo sapiens OX=9606 GN=SURF4 PE=1 SV=3	1413.62	1093.52	1077.93	1951.44	793.546	431.596
Q9Y266	11	8	70.5407	0.535834	0.186529	1.11012	0.082814	Condition 2	Condition 1	38300	NUDC_HUMAN Nuclear migration protein nudC OS=Homo sapiens OX=9606 GN=NUDC PE=1 SV=1	3072.29	3450.87	4294.73	3401.43	4928.29	3679.48
P49458	2	2	14.2198	0.536281	0.186553	1.17839	0.0827376	Condition 1	Condition 2	10225.8	SRP09_HUMAN Signal recognition particle 9 kDa protein OS=Homo sapiens OX=9606 GN=SRP9 PE=1 SV=2	3891.75	4610.09	6161.43	6281.42	4553.94	1608.09
P20839	6	3	39.4493	0.536989	0.186669	1.33414	0.0826171	Condition 2	Condition 1	55805.1	IMDH1_HUMAN Inosine-5'-monophosphate dehydrogenase 1 OS=Homo sapiens OX=9606 GN=IMPDH1 PE=1 SV=2	370.317	307.892	298.221	259.917	344.887	697.894
Q13275	2	1	10.9505	0.538749	0.187149	1.26825	0.0823186	Condition 2	Condition 1	89579.1	SEM3F_HUMAN Semaphorin-3F OS=Homo sapiens OX=9606 GN=SEMA3F PE=2 SV=2	891.57	737.233	679.039	909.362	1428.05	589.502
P63208	7	7	56.4066	0.541849	0.188094	1.12723	0.0817981	Condition 2	Condition 1	18829.1	SKP1_HUMAN S-phase kinase-associated protein 1 OS=Homo sapiens OX=9606 GN=SKP1 PE=1 SV=2	1243.49	1457.45	2187.86	1778.8	1500.93	2231.05
P60709;P63261	34	10	407.225	0.542508	0.188164	1.12255	0.0816882	Condition 1	Condition 2	42079	ACTB_HUMAN Actin_ cytoplasmic 1 OS=Homo sapiens OX=9606 GN=ACTB PE=1 SV=1	157946	119696	110582	140974	82785.6	122082
Q16576	8	3	52.9902	0.54281	0.188164	1.07551	0.0816379	Condition 1	Condition 2	48162.3	RBBP7_HUMAN Histone-binding protein RBBP7 OS=Homo sapiens OX=9606 GN=RBBP7 PE=1 SV=1	1242.01	1140.9	1263.37	971.693	975.097	1443.48
Q8WUK0	1	1	4.6748	0.545056	0.188778	1.05887	0.081266	Condition 2	Condition 1	23014.7	PTPM1_HUMAN Phosphatidylglycerophosphatase and protein-tyrosine phosphatase 1 OS=Homo sapiens OX=9606 GN=PTPMT1 PE=1 SV=1	217.798	170.477	199.774	186.455	223.688	212.526
P46777	13	12	115.833	0.545625	0.188778	1.08301	0.0811724	Condition 1	Condition 2	34590.8	RL5_HUMAN 60S ribosomal protein L5 OS=Homo sapiens OX=9606 GN=RPL5 PE=1 SV=3	9828.43	8459.1	8246.05	6279.37	8438.73	9781.7
O14983	13	4	78.4212	0.545723	0.188778	1.07008	0.0811563	Condition 2	Condition 1	111621	AT2A1_HUMAN Sarcoplasmic/endoplasmic reticulum calcium ATPase 1 OS=Homo sapiens OX=9606 GN=ATP2A1 PE=1 SV=1	1165.69	1088.6	1026.57	1031.7	1372.42	1106.66
Q08945	6	4	43.1896	0.546492	0.188912	1.14538	0.0810302	Condition 2	Condition 1	81417.1	SSRP1_HUMAN FACT complex subunit SSRP1 OS=Homo sapiens OX=9606 GN=SSRP1 PE=1 SV=1	2813.73	2659.61	2429.06	3988.91	2292.63	2769.77
P43307	2	2	13.6509	0.549711	0.189893	1.01754	0.080506	Condition 1	Condition 2	32235.4	SSRA_HUMAN Translocon-associated protein subunit alpha OS=Homo sapiens OX=9606 GN=SSR1 PE=1 SV=3	2141.25	2189.31	2167.24	2151.83	2213.4	2020.55
P62701	15	9	136.436	0.550668	0.190091	1.1147	0.0803516	Condition 1	Condition 2	29825.9	RS4X_HUMAN 40S ribosomal protein S4_ X isoform OS=Homo sapiens OX=9606 GN=RPS4X PE=1 SV=2	11483.3	9288.29	8652.73	9343.5	5896.55	11156.6
P08779	9	2	64.4445	0.552576	0.190617	4.05324	0.0800451	Condition 2	Condition 1	51610.1	K1C16_HUMAN Keratin_ type I cytoskeletal 16 OS=Homo sapiens OX=9606 GN=KRT16 PE=1 SV=4	19.7585	35.4928	54.015	19.3337	390.511	33.038
Q96E29	1	1	5.1861	0.553377	0.19076	1.135	0.0799173	Condition 1	Condition 2	48085.5	MTEF3_HUMAN Transcription termination factor 3_ mitochondrial OS=Homo sapiens OX=9606 GN=MTERF3 PE=1 SV=2	1260.04	987.529	1135.06	1384.75	1336.77	258.776
Q14019	8	8	67.4179	0.554863	0.19114	1.10012	0.079681	Condition 1	Condition 2	16059.1	COTL1_HUMAN Coactosin-like protein OS=Homo sapiens OX=9606 GN=COTL1 PE=1 SV=3	6731.74	5219.14	5823.26	6476.16	5870.71	3809.6
O00505	4	2	28.1427	0.555851	0.191247	1.09851	0.0795247	Condition 1	Condition 2	58324.2	IMA4_HUMAN Importin subunit alpha-4 OS=Homo sapiens OX=9606 GN=KPNA3 PE=1 SV=2	631.515	521.72	466.402	556.763	369.445	548.18
Q9Y262	7	6	41.537	0.555946	0.191247	1.10671	0.0795097	Condition 1	Condition 2	66955.2	EIF3L_HUMAN Eukaryotic translation initiation factor 3 subunit L OS=Homo sapiens OX=9606 GN=EIF3L PE=1 SV=1	940.908	774.522	705.877	582.902	590.551	1014.38
Q9BYV9	1	1	4.8815	0.558451	0.191975	1.38205	0.0791163	Condition 2	Condition 1	94703.8	BACH2_HUMAN Transcription regulator protein BACH2 OS=Homo sapiens OX=9606 GN=BACH2 PE=1 SV=1	1860.75	1589.7	1701.85	2055.95	3853.07	1211.72
Q02543	4	4	26.2791	0.560588	0.192383	1.10319	0.0787838	Condition 1	Condition 2	21047.5	RL18A_HUMAN 60S ribosomal protein L18a OS=Homo sapiens OX=9606 GN=RPL18A PE=1 SV=2	4132.71	2983.18	2959.8	3006.53	3621.64	2505.02
Q58FF3	6	2	50.0059	0.560828	0.192383	1.15616	0.0787466	Condition 1	Condition 2	46372.3	ENPLL_HUMAN Putative endoplasmin-like protein OS=Homo sapiens OX=9606 GN=HSP90B2P PE=5 SV=1	3054.67	4944.78	4631.05	5643.61	2034.26	3246.68
Q8NCA5	2	2	15.3999	0.561	0.192383	1.11094	0.07872	Condition 1	Condition 2	55728.8	FA98A_HUMAN Protein FAM98A OS=Homo sapiens OX=9606 GN=FAM98A PE=1 SV=2	609.084	518.245	462.539	704.623	396.371	330.109
Q9Y3U8	2	2	14.3229	0.561191	0.192383	1.03645	0.0786904	Condition 1	Condition 2	12310.8	RL36_HUMAN 60S ribosomal protein L36 OS=Homo sapiens OX=9606 GN=RPL36 PE=1 SV=3	7091.57	6269.15	6620.43	5909.51	6452.82	6916.09
P13928	2	1	10.3361	0.563126	0.192913	1.63715	0.0783924	Condition 2	Condition 1	37109.2	ANXA8_HUMAN Annexin A8 OS=Homo sapiens OX=9606 GN=ANXA8 PE=1 SV=3	100.657	94.8658	80.6682	89.7089	293.856	68.6006
P37268	5	4	26.8905	0.563972	0.19307	1.46351	0.0782628	Condition 2	Condition 1	48628.6	FDFT_HUMAN Squalene synthase OS=Homo sapiens OX=9606 GN=FDFT1 PE=1 SV=1	789.951	604.554	500.427	672.746	459.746	1640.75
P46776	4	3	35.3939	0.564971	0.193278	1.10401	0.0781105	Condition 2	Condition 1	16675.5	RL27A_HUMAN 60S ribosomal protein L27a OS=Homo sapiens OX=9606 GN=RPL27A PE=1 SV=2	11735.9	9470.97	9445.77	9428.34	14108.1	10304.4
Q1KMD3	7	5	39.7973	0.565506	0.193328	1.12106	0.078029	Condition 2	Condition 1	85675.1	HNRL2_HUMAN Heterogeneous nuclear ribonucleoprotein U-like protein 2 OS=Homo sapiens OX=9606 GN=HNRNPUL2 PE=1 SV=1	1580.99	1588.51	1431.08	2226.46	1566.26	1364.79
Q9UK76	5	4	41.0617	0.566497	0.193533	1.24233	0.0778787	Condition 1	Condition 2	16014.5	JUPI1_HUMAN Jupiter microtubule associated homolog 1 OS=Homo sapiens OX=9606 GN=JPT1 PE=1 SV=3	1594.01	2525.64	3779.32	2305.32	2136.72	1916.15
P11021	32	27	333.091	0.568876	0.194212	1.07921	0.0775203	Condition 1	Condition 2	72447.1	BIP_HUMAN Endoplasmic reticulum chaperone BiP OS=Homo sapiens OX=9606 GN=HSPA5 PE=1 SV=2	16636.8	18837.2	23213.5	16199.3	18527.8	19652.9
P17980	14	9	95.8945	0.569962	0.194449	1.10123	0.0773578	Condition 1	Condition 2	49488.8	PRS6A_HUMAN 26S proteasome regulatory subunit 6A OS=Homo sapiens OX=9606 GN=PSMC3 PE=1 SV=3	1704.51	1923.5	2015.11	1661.22	1075.17	2387.98
Q96A26	6	4	59.1631	0.571045	0.194685	1.09869	0.0771964	Condition 2	Condition 1	17570.5	F162A_HUMAN Protein FAM162A OS=Homo sapiens OX=9606 GN=FAM162A PE=1 SV=2	6247.57	4991.94	4456.2	6243.23	6455.62	4545.93
P47897	12	9	65.4682	0.573131	0.195261	1.05144	0.0768875	Condition 2	Condition 1	88711.3	SYQ_HUMAN Glutamine--tRNA ligase OS=Homo sapiens OX=9606 GN=QARS1 PE=1 SV=1	1522.09	1255.46	1364.8	1377.95	1626.9	1350.59
Q8NBX0	2	2	10.732	0.574343	0.19554	1.08129	0.0767093	Condition 1	Condition 2	47493.6	SCPDL_HUMAN Saccharopine dehydrogenase-like oxidoreductase OS=Homo sapiens OX=9606 GN=SCCPDH PE=1 SV=1	1302.12	1231.02	1303.16	1570.41	1130.76	846.709
P99999	2	2	18.5088	0.574804	0.195563	1.12618	0.0766416	Condition 1	Condition 2	11862.8	CYC_HUMAN Cytochrome c OS=Homo sapiens OX=9606 GN=CYCS PE=1 SV=2	1612.18	1920.09	2480.6	2320.52	1792.79	1225.88
P49720	5	4	40.4878	0.577938	0.196263	1.08105	0.0761854	Condition 1	Condition 2	23234.1	PSB3_HUMAN Proteasome subunit beta type-3 OS=Homo sapiens OX=9606 GN=PSMB3 PE=1 SV=2	4400.58	4066.82	4296.42	5084.15	2764.4	3958.3
Q6TFL3	2	1	10.6055	0.577993	0.196263	1.20218	0.0761774	Condition 2	Condition 1	154179	CC171_HUMAN Coiled-coil domain-containing protein 171 OS=Homo sapiens OX=9606 GN=CCDC171 PE=2 SV=1	3063.91	2594.28	2724.87	2373.09	2799.63	4905.28
O60888	3	2	21.7551	0.578049	0.196263	1.12616	0.0761694	Condition 1	Condition 2	19230.4	CUTA_HUMAN Protein CutA OS=Homo sapiens OX=9606 GN=CUTA PE=1 SV=2	1181.1	1631.34	1826.63	2137.62	373.26	1608.51
Q5JWF2;P63092;P09471	11	7	69.527	0.583623	0.198019	1.09598	0.0753722	Condition 1	Condition 2	111766	GNAS1_HUMAN Guanine nucleotide-binding protein G(s) subunit alpha isoforms XLas OS=Homo sapiens OX=9606 GN=GNAS PE=1 SV=2	2059.85	1930.37	1888.69	2730.76	992.318	1641.01
P63000;P15153;P60763	4	4	25.3979	0.58481	0.198286	1.07881	0.0752046	Condition 2	Condition 1	21849.3	RAC1_HUMAN Ras-related C3 botulinum toxin substrate 1 OS=Homo sapiens OX=9606 GN=RAC1 PE=1 SV=1	4309.11	3664.2	3305.17	4383.59	4463.59	3320.17
P50402	6	5	38.8871	0.585306	0.198319	1.08835	0.0751348	Condition 2	Condition 1	29050.9	EMD_HUMAN Emerin OS=Homo sapiens OX=9606 GN=EMD PE=1 SV=1	1263.57	1308.96	1551.68	1539.38	1753.23	1195.95
Q8NE09	1	1	4.5233	0.585958	0.198404	1.63506	0.0750434	Condition 2	Condition 1	148361	RGS22_HUMAN Regulator of G-protein signaling 22 OS=Homo sapiens OX=9606 GN=RGS22 PE=1 SV=3	192.27	158.685	200.27	830.997	50.5957	19.6935
P28838	7	5	40.0237	0.587137	0.198668	1.18952	0.0748785	Condition 2	Condition 1	56565.6	AMPL_HUMAN Cytosol aminopeptidase OS=Homo sapiens OX=9606 GN=LAP3 PE=1 SV=3	1091.4	1067.41	1190.02	1367.88	1771.66	843.948
Q15631	1	1	12.4159	0.590947	0.199701	1.05049	0.074351	Condition 1	Condition 2	26297	TSN_HUMAN Translin OS=Homo sapiens OX=9606 GN=TSN PE=1 SV=1	959.689	781.956	934.743	850.314	774.54	922.909
Q13867	2	2	9.8309	0.590997	0.199701	2.6871	0.0743441	Condition 2	Condition 1	53189.7	BLMH_HUMAN Bleomycin hydrolase OS=Homo sapiens OX=9606 GN=BLMH PE=1 SV=1	569.282	391.671	341.634	589.279	2722.27	188.632
Q9UNZ2	2	2	10.7087	0.59546	0.201072	1.08882	0.0737364	Condition 1	Condition 2	40572.9	NSF1C_HUMAN NSFL1 cofactor p47 OS=Homo sapiens OX=9606 GN=NSFL1C PE=1 SV=2	135.407	126.427	212.408	258.934	145.03	31.5908
Q9BTE7	2	1	9.8559	0.59665	0.201324	1.07311	0.0735761	Condition 2	Condition 1	27850.6	DCNL5_HUMAN DCN1-like protein 5 OS=Homo sapiens OX=9606 GN=DCUN1D5 PE=1 SV=1	271.524	196.188	206.927	203.641	262.693	257.626
Q12797	13	11	69.6464	0.597018	0.201324	1.09123	0.0735268	Condition 1	Condition 2	86318.9	ASPH_HUMAN Aspartyl/asparaginyl beta-hydroxylase OS=Homo sapiens OX=9606 GN=ASPH PE=1 SV=3	5822.51	4306.17	4369.7	5550.46	4251.6	3484.15
P04439;P13747;P17693	7	1	41.085	0.597921	0.201445	1.08054	0.0734058	Condition 1	Condition 2	41125.9	HLAA_HUMAN HLA class I histocompatibility antigen_ A alpha chain OS=Homo sapiens OX=9606 GN=HLA-A PE=1 SV=2	971.497	912.837	946.617	644.216	609.071	1366.66
P35900	5	2	26.5755	0.598273	0.201445	1.06406	0.0733588	Condition 1	Condition 2	48543.7	K1C20_HUMAN Keratin_ type I cytoskeletal 20 OS=Homo sapiens OX=9606 GN=KRT20 PE=1 SV=1	792.625	797.618	722.529	508.907	1331.42	333.204
Q8N8S7	3	3	15.6578	0.598897	0.201445	1.10086	0.0732756	Condition 1	Condition 2	66624.4	ENAH_HUMAN Protein enabled homolog OS=Homo sapiens OX=9606 GN=ENAH PE=1 SV=2	659.198	492.877	543.129	508.45	210.026	821.409
Q09161	2	2	9.8497	0.599004	0.201445	1.06449	0.0732615	Condition 1	Condition 2	92923.1	NCBP1_HUMAN Nuclear cap-binding protein subunit 1 OS=Homo sapiens OX=9606 GN=NCBP1 PE=1 SV=1	701.44	583.392	543.646	485.241	611.716	620.753
P61586;P62745	8	4	53.4333	0.603048	0.202668	1.04117	0.0727275	Condition 2	Condition 1	22110.3	RHOA_HUMAN Transforming protein RhoA OS=Homo sapiens OX=9606 GN=RHOA PE=1 SV=1	3184.37	2918.39	2768.37	3414.83	2989.66	2831.83
P26447	1	1	6.0036	0.609425	0.204673	1.73747	0.0719029	Condition 2	Condition 1	11956.7	S10A4_HUMAN Protein S100-A4 OS=Homo sapiens OX=9606 GN=S100A4 PE=1 SV=1	74.738	119.613	218.671	521.366	196.247	0
P00742	3	2	13.8304	0.610362	0.204848	1.08015	0.0717835	Condition 1	Condition 2	56100.4	FA10_HUMAN Coagulation factor X OS=Homo sapiens OX=9606 GN=F10 PE=1 SV=2	500.061	415.21	382.26	357.535	525.419	318.298
Q04917	13	8	95.0553	0.616783	0.206863	1.14296	0.0709771	Condition 2	Condition 1	28389.9	1433F_HUMAN 14-3-3 protein eta OS=Homo sapiens OX=9606 GN=YWHAH PE=1 SV=4	2618.53	2739.83	2712.16	4115.69	2932.33	2176.27
P63104	19	14	199.303	0.618425	0.207274	1.06567	0.0707742	Condition 2	Condition 1	27916.2	1433Z_HUMAN 14-3-3 protein zeta/delta OS=Homo sapiens OX=9606 GN=YWHAZ PE=1 SV=1	24554.2	20838.8	21729.4	19960.7	27636.4	23933.2
Q92526	8	2	47.4176	0.62191	0.208301	1.14031	0.0703479	Condition 2	Condition 1	58391.8	TCPW_HUMAN T-complex protein 1 subunit zeta-2 OS=Homo sapiens OX=9606 GN=CCT6B PE=1 SV=5	441.929	338.881	361.949	374.944	596.596	331.564
Q9Y512	3	3	14.4484	0.624203	0.208928	1.06517	0.0700708	Condition 1	Condition 2	52375.4	SAM50_HUMAN Sorting and assembly machinery component 50 homolog OS=Homo sapiens OX=9606 GN=SAMM50 PE=1 SV=3	1238.15	957.575	818.406	1163.52	1447.12	219.061
Q13557	1	1	4.3445	0.626729	0.209632	1.05405	0.0697683	Condition 1	Condition 2	56996.8	KCC2D_HUMAN Calcium/calmodulin-dependent protein kinase type II subunit delta OS=Homo sapiens OX=9606 GN=CAMK2D PE=1 SV=3	591.783	774.908	1146.53	1618.68	277.523	488.132
P35232	15	14	151.339	0.628019	0.209921	1.10213	0.0696151	Condition 2	Condition 1	29861.1	PHB_HUMAN Prohibitin OS=Homo sapiens OX=9606 GN=PHB PE=1 SV=1	10033.3	9603.98	9866.25	8958.13	9429.05	14129.5
O95831	11	10	71.0797	0.629195	0.209956	1.03312	0.069476	Condition 1	Condition 2	67185.8	AIFM1_HUMAN Apoptosis-inducing factor 1_ mitochondrial OS=Homo sapiens OX=9606 GN=AIFM1 PE=1 SV=1	5817.54	5494.43	5143.96	5579.53	5609.23	4739.68
P16435	2	2	10.2093	0.629404	0.209956	1.18652	0.0694514	Condition 2	Condition 1	77146.1	NCPR_HUMAN NADPH--cytochrome P450 reductase OS=Homo sapiens OX=9606 GN=POR PE=1 SV=2	845.933	662.237	633.219	693.355	1249.06	598.382
Q6DKI1	3	1	14.9571	0.629897	0.209956	1.15839	0.0693934	Condition 2	Condition 1	29840.3	RL7L_HUMAN 60S ribosomal protein L7-like 1 OS=Homo sapiens OX=9606 GN=RPL7L1 PE=1 SV=2	1220.11	1249.34	936.555	1386.63	857.586	1701.24
P69905	2	2	10.12	0.62992	0.209956	1.05426	0.0693907	Condition 2	Condition 1	15314.6	HBA_HUMAN Hemoglobin subunit alpha OS=Homo sapiens OX=9606 GN=HBA1 PE=1 SV=2	427.837	466.15	445.668	1034.36	156.68	221.303
Q9NW13	2	2	10.6436	0.63024	0.209956	1.07255	0.069353	Condition 1	Condition 2	86251	RBM28_HUMAN RNA-binding protein 28 OS=Homo sapiens OX=9606 GN=RBM28 PE=1 SV=3	454.931	497.498	457.252	677.558	198.177	438.596
Q9BTT0	5	5	55.2092	0.631554	0.210253	1.29743	0.0691991	Condition 2	Condition 1	30920.6	AN32E_HUMAN Acidic leucine-rich nuclear phosphoprotein 32 family member E OS=Homo sapiens OX=9606 GN=ANP32E PE=1 SV=1	1384.08	1640.73	2020.85	3423.49	1139.49	1983.39
P55084	15	13	101.002	0.635768	0.211468	1.0613	0.0687109	Condition 1	Condition 2	51579.7	ECHB_HUMAN Trifunctional enzyme subunit beta_ mitochondrial OS=Homo sapiens OX=9606 GN=HADHB PE=1 SV=3	8622.05	7281.48	6624.02	7783.72	7616.3	5826.44
P05783	7	6	40.0746	0.636759	0.211468	1.06483	0.0685973	Condition 1	Condition 2	48057.9	K1C18_HUMAN Keratin_ type I cytoskeletal 18 OS=Homo sapiens OX=9606 GN=KRT18 PE=1 SV=2	2185.63	1999.8	2047.78	1421.3	1489.5	2942.93
P21281	5	5	27.251	0.63691	0.211468	1.82569	0.0685801	Condition 2	Condition 1	56843	VATB2_HUMAN V-type proton ATPase subunit B_ brain isoform OS=Homo sapiens OX=9606 GN=ATP6V1B2 PE=1 SV=3	2346.01	2381.5	2468.84	1631.88	2076.76	9429.66
Q9BW60	1	1	6.1378	0.63691	0.211468	1.36003	0.0685801	Condition 2	Condition 1	32776.9	ELOV1_HUMAN Elongation of very long chain fatty acids protein 1 OS=Homo sapiens OX=9606 GN=ELOVL1 PE=1 SV=1	1220.28	1539.93	1188.92	3081.31	928.618	1361
Q9UHV9	5	5	34.2662	0.641074	0.212708	1.43367	0.068108	Condition 2	Condition 1	16704.9	PFD2_HUMAN Prefoldin subunit 2 OS=Homo sapiens OX=9606 GN=PFDN2 PE=1 SV=1	2520.16	3119.48	4149.01	3316.45	2197.84	8519.41
O75643	26	20	168.227	0.644822	0.213799	1.16221	0.0676899	Condition 2	Condition 1	246162	U520_HUMAN U5 small nuclear ribonucleoprotein 200 kDa helicase OS=Homo sapiens OX=9606 GN=SNRNP200 PE=1 SV=2	2067.66	1840.32	1688.65	2226.7	2886.21	1391.55
P61006	6	3	49.506	0.645225	0.213799	1.06171	0.0676453	Condition 1	Condition 2	23839.3	RAB8A_HUMAN Ras-related protein Rab-8A OS=Homo sapiens OX=9606 GN=RAB8A PE=1 SV=1	2069.81	1437.38	1306.76	2720.49	555.78	1257.87
P28072	5	5	30.352	0.646096	0.213944	1.05982	0.0675493	Condition 1	Condition 2	25585.9	PSB6_HUMAN Proteasome subunit beta type-6 OS=Homo sapiens OX=9606 GN=PSMB6 PE=1 SV=4	2328.11	2300.77	2671.55	2474.84	2723.11	1690.43
Q9NU23	1	1	4.713	0.646972	0.214091	1.19971	0.0674529	Condition 2	Condition 1	10449.2	LYRM2_HUMAN LYR motif-containing protein 2 OS=Homo sapiens OX=9606 GN=LYRM2 PE=1 SV=1	196.896	135.499	200.323	193.35	312.25	133.507
Q9NQP4	2	2	12.1027	0.648623	0.21442	1.12156	0.0672723	Condition 1	Condition 2	15428.3	PFD4_HUMAN Prefoldin subunit 4 OS=Homo sapiens OX=9606 GN=PFDN4 PE=1 SV=1	1075.84	1494.26	1919.82	1552.8	1055.96	1394.52
P11172	3	3	16.2345	0.64883	0.21442	1.06255	0.0672498	Condition 1	Condition 2	52677.9	UMPS_HUMAN Uridine 5'-monophosphate synthase OS=Homo sapiens OX=9606 GN=UMPS PE=1 SV=1	991.008	821.925	895.172	1023.13	613.634	911.914
P43686	7	7	47.8657	0.650454	0.214813	1.05799	0.0670735	Condition 1	Condition 2	47480.4	PRS6B_HUMAN 26S proteasome regulatory subunit 6B OS=Homo sapiens OX=9606 GN=PSMC4 PE=1 SV=2	1490.88	1450.72	1597.57	1261.25	2286.43	742.674
Q8TDD1	2	2	9.4479	0.652051	0.215197	1.07725	0.0669013	Condition 2	Condition 1	98880.1	DDX54_HUMAN ATP-dependent RNA helicase DDX54 OS=Homo sapiens OX=9606 GN=DDX54 PE=1 SV=2	291.362	235.093	268.328	268.193	351.386	236.602
Q96I99	5	5	24.6332	0.654646	0.21591	1.05678	0.0666239	Condition 1	Condition 2	46852.9	SUCB2_HUMAN Succinate--CoA ligase [GDP-forming] subunit beta_ mitochondrial OS=Homo sapiens OX=9606 GN=SUCLG2 PE=1 SV=2	530.685	546.77	484.177	667.456	382.06	428.217
O60664	10	10	62.7569	0.655125	0.215924	1.09985	0.066573	Condition 2	Condition 1	47246.1	PLIN3_HUMAN Perilipin-3 OS=Homo sapiens OX=9606 GN=PLIN3 PE=1 SV=3	1842.87	1833.38	2130.37	2774.62	1697.67	1914.12
P63220	1	1	7.1756	0.656755	0.216318	1.01399	0.0664006	Condition 1	Condition 2	9225.45	RS21_HUMAN 40S ribosomal protein S21 OS=Homo sapiens OX=9606 GN=RPS21 PE=1 SV=1	3264.3	4132.79	5996.64	4391.44	7956.19	861.324
P13647	10	3	83.6304	0.657228	0.21633	1.65431	0.0663508	Condition 2	Condition 1	62606.6	K2C5_HUMAN Keratin_ type II cytoskeletal 5 OS=Homo sapiens OX=9606 GN=KRT5 PE=1 SV=3	1445.52	1232.12	1155.26	955.455	4372.77	1012.55
Q9BRQ4	1	1	5.0255	0.658046	0.216455	2.14302	0.0662649	Condition 2	Condition 1	31315.7	CF300_HUMAN Cilia- and flagella-associated protein 300 OS=Homo sapiens OX=9606 GN=CFAP300 PE=1 SV=3	40.0287	71.399	37.9076	44.3277	26.9003	248.801
P06493;P24941;Q00526;P51451;Q00534	9	6	58.291	0.661334	0.217393	1.06002	0.0659224	Condition 1	Condition 2	34152.5	CDK1_HUMAN Cyclin-dependent kinase 1 OS=Homo sapiens OX=9606 GN=CDK1 PE=1 SV=3	4900.93	4343.42	4146.85	3016.15	3454.54	6162.33
P48775	4	3	20.684	0.661822	0.217409	2.37212	0.065872	Condition 2	Condition 1	48042.7	T23O_HUMAN Tryptophan 2_3-dioxygenase OS=Homo sapiens OX=9606 GN=TDO2 PE=1 SV=1	1924.73	2321.27	2359.67	3124.42	846.35	11698.7
O15091	4	1	19.4158	0.664887	0.218271	1.0711	0.0655576	Condition 1	Condition 2	68056.8	MRPP3_HUMAN Mitochondrial ribonuclease P catalytic subunit OS=Homo sapiens OX=9606 GN=PRORP PE=1 SV=2	1070.05	892.605	790.904	811.691	1142.35	616.742
Q92530	1	1	5.4813	0.669321	0.219581	1.15987	0.0651098	Condition 2	Condition 1	29987.8	PSMF1_HUMAN Proteasome inhibitor PI31 subunit OS=Homo sapiens OX=9606 GN=PSMF1 PE=1 SV=2	580.111	500.525	607.455	512.982	489.806	955.175
Q13233	2	2	8.986	0.672447	0.220423	1.23137	0.0647989	Condition 1	Condition 2	166523	M3K1_HUMAN Mitogen-activated protein kinase kinase kinase 1 OS=Homo sapiens OX=9606 GN=MAP3K1 PE=1 SV=4	122.678	180.791	349.677	218.453	225.452	86.5177
Q01813	17	13	136.392	0.672775	0.220423	1.06266	0.0647666	Condition 1	Condition 2	86508.7	PFKAP_HUMAN ATP-dependent 6-phosphofructokinase_ platelet type OS=Homo sapiens OX=9606 GN=PFKP PE=1 SV=2	5059.04	4255.9	4031.66	5646.33	4002.93	2910.35
O75364	1	1	10.6426	0.674074	0.220513	2.87888	0.0646388	Condition 2	Condition 1	32117	PITX3_HUMAN Pituitary homeobox 3 OS=Homo sapiens OX=9606 GN=PITX3 PE=1 SV=1	271.663	189.901	168.369	44.3351	776.122	993.041
Q9H910	2	1	12.0439	0.674167	0.220513	1.11423	0.0646298	Condition 1	Condition 2	20120.4	JUPI2_HUMAN Jupiter microtubule associated homolog 2 OS=Homo sapiens OX=9606 GN=JPT2 PE=1 SV=1	572.997	910.641	1025.36	1038.81	800.454	412.523
Q8WVV9	4	2	22.2696	0.674777	0.220513	1.05015	0.06457	Condition 1	Condition 2	60938.6	HNRLL_HUMAN Heterogeneous nuclear ribonucleoprotein L-like OS=Homo sapiens OX=9606 GN=HNRNPLL PE=1 SV=1	146.022	147.941	139.457	207.843	115.119	89.7608
Q13162	5	3	38.5872	0.674828	0.220513	1.14038	0.064565	Condition 1	Condition 2	30768	PRDX4_HUMAN Peroxiredoxin-4 OS=Homo sapiens OX=9606 GN=PRDX4 PE=1 SV=1	516.376	827.198	1079.23	959.108	797.7	367.746
P05062	2	1	14.8043	0.676128	0.220792	1.04597	0.0644382	Condition 1	Condition 2	39986.3	ALDOB_HUMAN Fructose-bisphosphate aldolase B OS=Homo sapiens OX=9606 GN=ALDOB PE=1 SV=2	148.309	124.243	130.675	157.724	115.134	112.646
Q8TEX9	15	15	100.226	0.678371	0.221378	1.04424	0.0642212	Condition 2	Condition 1	120255	IPO4_HUMAN Importin-4 OS=Homo sapiens OX=9606 GN=IPO4 PE=1 SV=2	1047.03	933.151	819.794	618.123	1992.01	313.728
Q9Y281	8	1	71.6657	0.679211	0.221507	1.07067	0.0641404	Condition 2	Condition 1	18850.7	COF2_HUMAN Cofilin-2 OS=Homo sapiens OX=9606 GN=CFL2 PE=1 SV=1	634.795	853.125	1055.8	894.573	756.655	1072.26
Q13907	2	1	10.0156	0.682401	0.222232	1.06119	0.0638362	Condition 1	Condition 2	26661.4	IDI1_HUMAN Isopentenyl-diphosphate Delta-isomerase 1 OS=Homo sapiens OX=9606 GN=IDI1 PE=1 SV=2	984.869	813.337	504.791	581.289	277.308	1311.61
Q86U42	4	4	22.5712	0.682849	0.222232	1.05037	0.0637939	Condition 2	Condition 1	32863.2	PABP2_HUMAN Polyadenylate-binding protein 2 OS=Homo sapiens OX=9606 GN=PABPN1 PE=1 SV=3	1379.2	1519.56	1719.1	1394.92	1592.87	1862.67
Q5TDP6	1	1	5.0313	0.683186	0.222232	1.04995	0.063762	Condition 1	Condition 2	58019.5	LGSN_HUMAN Lengsin OS=Homo sapiens OX=9606 GN=LGSN PE=1 SV=1	2718.02	2306.39	2270.47	1188.61	3561.98	2197.22
Q6UB35	5	4	25.7446	0.683229	0.222232	1.14351	0.0637579	Condition 2	Condition 1	106703	C1TM_HUMAN Monofunctional C1-tetrahydrofolate synthase_ mitochondrial OS=Homo sapiens OX=9606 GN=MTHFD1L PE=1 SV=1	556.862	476.393	389.396	360.314	525.705	740.792
Q8WVJ2	3	3	18.0385	0.688123	0.223677	1.10117	0.063301	Condition 2	Condition 1	17847	NUDC2_HUMAN NudC domain-containing protein 2 OS=Homo sapiens OX=9606 GN=NUDCD2 PE=1 SV=1	1095.94	1147.47	1544.7	993.53	1477.71	1700.12
P60174	17	16	220.82	0.691245	0.224545	1.04011	0.0630143	Condition 2	Condition 1	31076.2	TPIS_HUMAN Triosephosphate isomerase OS=Homo sapiens OX=9606 GN=TPI1 PE=1 SV=3	26972.9	27434.7	37880.9	32552.2	33889.8	29547.8
Q9Y3B8	1	1	5.6864	0.692274	0.224732	1.03666	0.0629207	Condition 1	Condition 2	27060.9	ORN_HUMAN Oligoribonuclease_ mitochondrial OS=Homo sapiens OX=9606 GN=REXO2 PE=1 SV=3	439.472	360.197	420.087	513.995	518.279	144.342
O94826	14	13	103.345	0.693344	0.224932	1.16262	0.0628237	Condition 2	Condition 1	68139.3	TOM70_HUMAN Mitochondrial import receptor subunit TOM70 OS=Homo sapiens OX=9606 GN=TOMM70 PE=1 SV=1	2197.74	1949.88	1909.98	2536.61	3091.94	1414.15
Q9Y2Q3	5	4	30.1377	0.697491	0.226129	1.03483	0.0624524	Condition 1	Condition 2	25611	GSTK1_HUMAN Glutathione S-transferase kappa 1 OS=Homo sapiens OX=9606 GN=GSTK1 PE=1 SV=3	2418.24	2276.03	2163.26	2518.56	3196.88	911.297
P41208	2	1	10.2747	0.701956	0.227385	1.0522	0.0620599	Condition 1	Condition 2	19738.5	CETN2_HUMAN Centrin-2 OS=Homo sapiens OX=9606 GN=CETN2 PE=1 SV=1	362.436	474.786	387.632	356.149	478.582	329.359
Q9ULE3	2	1	9.9356	0.702281	0.227385	1.29293	0.0620316	Condition 2	Condition 1	114765	DEN2A_HUMAN DENN domain-containing protein 2A OS=Homo sapiens OX=9606 GN=DENND2A PE=1 SV=4	329.364	226.65	231.904	188.297	584.5	245.924
Q15287	2	1	12.2414	0.705002	0.228117	1.03393	0.0617966	Condition 1	Condition 2	34208.3	RNPS1_HUMAN RNA-binding protein with serine-rich domain 1 OS=Homo sapiens OX=9606 GN=RNPS1 PE=1 SV=1	2350.61	1983.01	2253.37	2470.64	3022.25	877.928
Q92841	21	10	165.863	0.706232	0.228366	1.05289	0.0616912	Condition 2	Condition 1	80956.9	DDX17_HUMAN Probable ATP-dependent RNA helicase DDX17 OS=Homo sapiens OX=9606 GN=DDX17 PE=1 SV=2	2282.85	2067.28	2087.34	1884.26	2665.47	2228.2
P61960	1	1	6.3623	0.708809	0.229049	1.17149	0.0614723	Condition 2	Condition 1	9174.62	UFM1_HUMAN Ubiquitin-fold modifier 1 OS=Homo sapiens OX=9606 GN=UFM1 PE=1 SV=1	1115.82	1652.66	1981.17	2822.82	1507.28	1234.09
Q9UMS4	12	10	78.1506	0.710456	0.229432	1.04064	0.0613337	Condition 1	Condition 2	55637.1	PRP19_HUMAN Pre-mRNA-processing factor 19 OS=Homo sapiens OX=9606 GN=PRPF19 PE=1 SV=1	6365.69	6288.02	5793.57	4451.13	5572.49	7703.22
Q9UBI6	1	1	6.4406	0.711299	0.229555	1.0452	0.0612632	Condition 2	Condition 1	8120.29	GBG12_HUMAN Guanine nucleotide-binding protein G(I)/G(S)/G(O) subunit gamma-12 OS=Homo sapiens OX=9606 GN=GNG12 PE=1 SV=3	2407.68	1747.56	1724.32	3239.94	407.533	2497.83
Q8N4C9	2	2	10.495	0.712803	0.22989	1.01465	0.061138	Condition 1	Condition 2	31011.6	CQ078_HUMAN Uncharacterized protein C17orf78 OS=Homo sapiens OX=9606 GN=C17orf78 PE=2 SV=2	8080.63	7482.21	7617.09	7932.25	7727.24	7185.77
Q8WWY3	5	5	24.5779	0.713792	0.23006	1.03588	0.0610561	Condition 1	Condition 2	55684.3	PRP31_HUMAN U4/U6 small nuclear ribonucleoprotein Prp31 OS=Homo sapiens OX=9606 GN=PRPF31 PE=1 SV=2	829.735	767.608	684.04	785.077	1071.57	345.713
Q13541	1	1	5.1911	0.717969	0.231256	1.03229	0.0607142	Condition 2	Condition 1	12694.1	4EBP1_HUMAN Eukaryotic translation initiation factor 4E-binding protein 1 OS=Homo sapiens OX=9606 GN=EIF4EBP1 PE=1 SV=3	970.897	1085.53	2305.01	1460.29	1656.45	1385.55
O60678	2	1	11.6802	0.720839	0.232029	1.80778	0.060483	Condition 2	Condition 1	60587.6	ANM3_HUMAN Protein arginine N-methyltransferase 3 OS=Homo sapiens OX=9606 GN=PRMT3 PE=1 SV=4	476.812	404.422	340.116	286.018	276.939	1644.98
Q04446	11	11	64.2633	0.727816	0.23407	1.03806	0.0599334	Condition 2	Condition 1	80930.3	GLGB_HUMAN 1_4-alpha-glucan-branching enzyme OS=Homo sapiens OX=9606 GN=GBE1 PE=1 SV=3	3084.31	3008.7	2645.61	3317.62	3170.62	2582.96
A6NCI4	1	1	4.7729	0.728145	0.23407	1.03425	0.0599079	Condition 1	Condition 2	135617	VWA3A_HUMAN von Willebrand factor A domain-containing protein 3A OS=Homo sapiens OX=9606 GN=VWA3A PE=2 SV=3	1785.44	1562.27	1648.85	1272.28	1807.64	1751.18
P83731	6	6	45.655	0.728594	0.23407	1.17311	0.0598732	Condition 2	Condition 1	17893	RL24_HUMAN 60S ribosomal protein L24 OS=Homo sapiens OX=9606 GN=RPL24 PE=1 SV=1	9833.1	8761.47	8190.9	13968.3	11564.8	5889.28
O95456	2	1	10.7883	0.730193	0.234432	1.43984	0.0597501	Condition 2	Condition 1	33652.3	PSMG1_HUMAN Proteasome assembly chaperone 1 OS=Homo sapiens OX=9606 GN=PSMG1 PE=1 SV=1	576.039	522.045	461.177	279.154	1861.92	104.003
P56182	2	1	10.0039	0.732098	0.234891	1.01297	0.0596047	Condition 1	Condition 2	53067.4	RRP1_HUMAN Ribosomal RNA processing protein 1 homolog A OS=Homo sapiens OX=9606 GN=RRP1 PE=1 SV=1	112.247	170.398	144.623	174.651	200.808	46.3394
Q8N1G4	10	8	51.151	0.735073	0.235688	1.03684	0.0593801	Condition 1	Condition 2	64043.3	LRC47_HUMAN Leucine-rich repeat-containing protein 47 OS=Homo sapiens OX=9606 GN=LRRC47 PE=1 SV=1	1732.76	1412.71	1842.07	2416.89	1424.07	969.375
P52272	35	29	319.89	0.735533	0.235688	1.04231	0.0593456	Condition 2	Condition 1	77801.1	HNRPM_HUMAN Heterogeneous nuclear ribonucleoprotein M OS=Homo sapiens OX=9606 GN=HNRNPM PE=1 SV=3	11753	11169	12201.5	11766.2	10523.8	14319.6
P61956	2	1	20.1837	0.736666	0.235899	1.01678	0.0592611	Condition 1	Condition 2	10928.3	SUMO2_HUMAN Small ubiquitin-related modifier 2 OS=Homo sapiens OX=9606 GN=SUMO2 PE=1 SV=3	1628.39	2216.81	3030.11	707.259	2401.66	3652.94
Q14004	2	1	11.003	0.737705	0.236079	1.0602	0.059184	Condition 1	Condition 2	165665	CDK13_HUMAN Cyclin-dependent kinase 13 OS=Homo sapiens OX=9606 GN=CDK13 PE=1 SV=2	232.396	186.235	142.369	174.806	255.817	98.523
Q7Z406	10	2	59.8756	0.739633	0.236543	1.02448	0.0590418	Condition 1	Condition 2	228840	MYH14_HUMAN Myosin-14 OS=Homo sapiens OX=9606 GN=MYH14 PE=1 SV=2	2455.03	2633.02	2749.41	2889.64	2511.37	2249.15
Q96DR5	2	1	9.8901	0.741587	0.237015	1.09441	0.0588991	Condition 2	Condition 1	27182.5	BPIA2_HUMAN BPI fold-containing family A member 2 OS=Homo sapiens OX=9606 GN=BPIFA2 PE=1 SV=2	642.74	788.611	1103.49	967.562	1169.94	636.645
P17987	30	25	240.535	0.744013	0.237582	1.01787	0.0587237	Condition 1	Condition 2	60856.9	TCPA_HUMAN T-complex protein 1 subunit alpha OS=Homo sapiens OX=9606 GN=TCP1 PE=1 SV=1	9567.49	8170.82	7651.23	6821.23	13433.7	4688.93
P51398	6	3	36.9062	0.744319	0.237582	1.02053	0.0587017	Condition 1	Condition 2	45908.7	RT29_HUMAN 28S ribosomal protein S29_ mitochondrial OS=Homo sapiens OX=9606 GN=DAP3 PE=1 SV=1	988.14	997.653	925.441	777.608	601.451	1473.61
Q9H299	2	1	13.082	0.752564	0.240059	1.46978	0.0581216	Condition 2	Condition 1	10494.8	SH3L3_HUMAN SH3 domain-binding glutamic acid-rich-like protein 3 OS=Homo sapiens OX=9606 GN=SH3BGRL3 PE=1 SV=1	1459.88	1897.74	2871.77	5399.18	3641.01	115.619
P10599	5	4	45.4549	0.753156	0.240093	1.05929	0.0580808	Condition 2	Condition 1	12022.7	THIO_HUMAN Thioredoxin OS=Homo sapiens OX=9606 GN=TXN PE=1 SV=3	8007.78	11672.3	14671.9	15031.9	11482.5	9874.4
Q9HC38	4	3	20.6809	0.75444	0.240348	1.04527	0.0579927	Condition 1	Condition 2	35192.7	GLOD4_HUMAN Glyoxalase domain-containing protein 4 OS=Homo sapiens OX=9606 GN=GLOD4 PE=1 SV=1	1126.67	1031.37	1401.15	1472.57	1052.52	879.938
Q9GZL7	3	2	16.213	0.755311	0.240471	1.04408	0.0579333	Condition 2	Condition 1	48221.3	WDR12_HUMAN Ribosome biogenesis protein WDR12 OS=Homo sapiens OX=9606 GN=WDR12 PE=1 SV=2	1304.66	1205.77	1106.34	1502.46	1185.52	1088.24
O95861	4	3	21.4113	0.758436	0.241311	1.03403	0.0577223	Condition 2	Condition 1	33734.5	BPNT1_HUMAN 3'(2')_5'-bisphosphate nucleotidase 1 OS=Homo sapiens OX=9606 GN=BPNT1 PE=1 SV=1	810.748	777.942	778.924	875.825	1302.36	270.011
P35613	5	5	41.2317	0.761547	0.242145	1.01906	0.0575154	Condition 1	Condition 2	42599.6	BASI_HUMAN Basigin OS=Homo sapiens OX=9606 GN=BSG PE=1 SV=2	8349.03	7703.98	7764.64	7662.28	6996.07	8713.77
P62979;P0CG47;P0CG48;P62987	7	7	80.8551	0.763719	0.242541	1.06293	0.0573728	Condition 1	Condition 2	18307.1	RS27A_HUMAN Ubiquitin-40S ribosomal protein S27a OS=Homo sapiens OX=9606 GN=RPS27A PE=1 SV=2	10830	6857.19	7636.17	7542.05	10470.4	5811.8
P31948	22	17	167.011	0.763769	0.242541	1.04798	0.0573695	Condition 1	Condition 2	63266.7	STIP1_HUMAN Stress-induced-phosphoprotein 1 OS=Homo sapiens OX=9606 GN=STIP1 PE=1 SV=1	4505.08	4532.1	6158.55	5634.98	4717.26	4147.72
P09661	8	6	52.6692	0.767758	0.243651	1.02075	0.0571118	Condition 2	Condition 1	28529.7	RU2A_HUMAN U2 small nuclear ribonucleoprotein A' OS=Homo sapiens OX=9606 GN=SNRPA1 PE=1 SV=2	1979.74	1934.73	1801.78	2150.7	1845.91	1838.25
O43809	4	4	22.8859	0.76854	0.243658	1.07435	0.0570619	Condition 2	Condition 1	26284.3	CPSF5_HUMAN Cleavage and polyadenylation specificity factor subunit 5 OS=Homo sapiens OX=9606 GN=NUDT21 PE=1 SV=1	1231.14	1392.55	1455.25	1626.23	1708.06	1047.93
P50502;Q8IZP2;Q8NFI4	7	7	50.5608	0.768761	0.243658	1.01959	0.0570478	Condition 2	Condition 1	41502.9	F10A1_HUMAN Hsc70-interacting protein OS=Homo sapiens OX=9606 GN=ST13 PE=1 SV=2	4997.84	4831.49	5720.46	4873.87	5531.55	5449.01
Q16181	6	3	37.7998	0.769406	0.243706	1.04794	0.0570068	Condition 2	Condition 1	50965.2	SEPT7_HUMAN Septin-7 OS=Homo sapiens OX=9606 GN=SEPTIN7 PE=1 SV=2	2115.72	1810.09	1797.55	2147.14	2259.53	1591.08
P62241	12	11	107.199	0.770607	0.243931	1.0249	0.0569309	Condition 1	Condition 2	24490.3	RS8_HUMAN 40S ribosomal protein S8 OS=Homo sapiens OX=9606 GN=RPS8 PE=1 SV=2	14712.3	12829.6	12367.4	14702.9	12137.3	12099.6
Q9UKA9	6	4	41.9388	0.771951	0.2442	1.19427	0.0568465	Condition 2	Condition 1	57604.9	PTBP2_HUMAN Polypyrimidine tract-binding protein 2 OS=Homo sapiens OX=9606 GN=PTBP2 PE=1 SV=1	2448.71	2483.57	2362.91	4535.71	2530.89	1645.84
P36957	8	6	52.5593	0.776637	0.245526	1.01335	0.0565566	Condition 1	Condition 2	49097.6	ODO2_HUMAN Dihydrolipoyllysine-residue succinyltransferase component of 2-oxoglutarate dehydrogenase complex_ mitochondrial OS=Homo sapiens OX=9606 GN=DLST PE=1 SV=4	4447.31	4485.72	4505.6	3978.38	4727.46	4555.72
P12814	35	15	272.422	0.778009	0.245731	1.10922	0.056473	Condition 2	Condition 1	103628	ACTN1_HUMAN Alpha-actinin-1 OS=Homo sapiens OX=9606 GN=ACTN1 PE=1 SV=2	4030.43	3858.28	3781.11	3746.55	6108.6	3089.27
P08758	14	10	118.921	0.778277	0.245731	1.08841	0.0564568	Condition 2	Condition 1	35993.9	ANXA5_HUMAN Annexin A5 OS=Homo sapiens OX=9606 GN=ANXA5 PE=1 SV=2	7249.64	6334.08	6219.16	6771.56	9588.13	5193.98
P46109	3	3	15.5015	0.779744	0.246038	1.0227	0.0563682	Condition 1	Condition 2	33891.1	CRKL_HUMAN Crk-like protein OS=Homo sapiens OX=9606 GN=CRKL PE=1 SV=1	491.353	578.903	770.298	979.915	421.003	398.778
O43148	4	3	19.9381	0.781492	0.246432	1.14696	0.0562636	Condition 2	Condition 1	55528.5	MCES_HUMAN mRNA cap guanine-N7 methyltransferase OS=Homo sapiens OX=9606 GN=RNMT PE=1 SV=1	1307.9	1131.99	977.27	751.389	1350.9	1817.06
P42677;Q71UM5	3	2	23.6884	0.782342	0.246544	1.02832	0.0562131	Condition 1	Condition 2	9803.3	RS27_HUMAN 40S ribosomal protein S27 OS=Homo sapiens OX=9606 GN=RPS27 PE=1 SV=3	12139.1	9934.09	10420.2	8798.62	10718.1	12081.9
Q8NBS9	19	14	139.612	0.782976	0.246579	1.03583	0.0561756	Condition 2	Condition 1	48313.2	TXND5_HUMAN Thioredoxin domain-containing protein 5 OS=Homo sapiens OX=9606 GN=TXNDC5 PE=1 SV=2	8672.44	8962.94	10454.3	10418.2	8071.45	10606.5
P30049	2	1	12.8074	0.783449	0.246579	1.04078	0.0561476	Condition 1	Condition 2	17490	ATPD_HUMAN ATP synthase subunit delta_ mitochondrial OS=Homo sapiens OX=9606 GN=ATP5F1D PE=1 SV=2	3350.31	3942.67	5284.34	2980.72	6036.4	3067.42
Q9BQ52	9	7	52.3474	0.784762	0.246835	1.00394	0.0560705	Condition 2	Condition 1	93473.8	RNZ2_HUMAN Zinc phosphodiesterase ELAC protein 2 OS=Homo sapiens OX=9606 GN=ELAC2 PE=1 SV=2	7581.11	4827.1	5101.71	8503.91	6963.69	2111.33
O95149	2	1	16.71	0.785726	0.246982	2.00621	0.0560142	Condition 2	Condition 1	41598.8	SPN1_HUMAN Snurportin-1 OS=Homo sapiens OX=9606 GN=SNUPN PE=1 SV=1	73.9173	86.6589	54.3774	79.9097	25.6755	325.657
P00387	10	7	74.262	0.790274	0.248254	1.05081	0.0557526	Condition 2	Condition 1	34463	NB5R3_HUMAN NADH-cytochrome b5 reductase 3 OS=Homo sapiens OX=9606 GN=CYB5R3 PE=1 SV=3	1199.44	1062.27	948.817	1899.93	1073.02	400.693
P61086	2	2	10.9902	0.79352	0.249116	1.0263	0.0555697	Condition 2	Condition 1	22520.7	UBE2K_HUMAN Ubiquitin-conjugating enzyme E2 K OS=Homo sapiens OX=9606 GN=UBE2K PE=1 SV=3	1951.68	1430.79	1322.1	1705.34	1697.05	1425.9
Q86YQ8	2	1	9.8296	0.79577	0.249664	1.09	0.0554449	Condition 1	Condition 2	63678	CPNE8_HUMAN Copine-8 OS=Homo sapiens OX=9606 GN=CPNE8 PE=1 SV=2	1185.58	539.443	441.808	796.445	241.537	949.935
Q8WWC4	2	1	11.8402	0.796824	0.249718	1.07339	0.055387	Condition 2	Condition 1	32943.9	MAIP1_HUMAN m-AAA protease-interacting protein 1_ mitochondrial OS=Homo sapiens OX=9606 GN=MAIP1 PE=1 SV=1	964.062	523.396	502.476	503.584	983.511	648.871
P05387	6	5	73.3536	0.796948	0.249718	1.06109	0.0553802	Condition 1	Condition 2	11665	RLA2_HUMAN 60S acidic ribosomal protein P2 OS=Homo sapiens OX=9606 GN=RPLP2 PE=1 SV=1	14222.6	17761.6	24388.1	20739.5	20575	11812.1
Q9Y3C4	1	1	5.0157	0.800935	0.250808	1.17962	0.0551642	Condition 2	Condition 1	19775	TPRKB_HUMAN EKC/KEOPS complex subunit TPRKB OS=Homo sapiens OX=9606 GN=TPRKB PE=1 SV=1	14.5636	47.0375	41.6244	48.2161	57.5677	15.9826
P40429;Q6NVV1	11	8	71.8957	0.80153	0.250836	1.07137	0.0551324	Condition 2	Condition 1	23634.3	RL13A_HUMAN 60S ribosomal protein L13a OS=Homo sapiens OX=9606 GN=RPL13A PE=1 SV=2	6313.78	4872.49	4549.25	4260.72	5146.09	7451.7
Q14974	29	23	245.274	0.803398	0.251262	1.00687	0.0550332	Condition 1	Condition 2	98482	IMB1_HUMAN Importin subunit beta-1 OS=Homo sapiens OX=9606 GN=KPNB1 PE=1 SV=2	7274.5	5442.62	5319.71	5890.88	3085.93	8936.99
Q13509	20	1	236.316	0.806253	0.25181	1.02291	0.0548837	Condition 2	Condition 1	50889	TBB3_HUMAN Tubulin beta-3 chain OS=Homo sapiens OX=9606 GN=TUBB3 PE=1 SV=2	28147.9	30530.7	36493	29527.6	31790.7	36033.6
Q9Y6G9	4	3	19.6231	0.806635	0.25181	1.1145	0.0548639	Condition 2	Condition 1	56864.4	DC1L1_HUMAN Cytoplasmic dynein 1 light intermediate chain 1 OS=Homo sapiens OX=9606 GN=DYNC1LI1 PE=1 SV=3	349.466	314.125	274.449	303.611	235.842	505.988
O75626	2	1	9.9736	0.80678	0.25181	2.01475	0.0548564	Condition 2	Condition 1	93025.4	PRDM1_HUMAN PR domain zinc finger protein 1 OS=Homo sapiens OX=9606 GN=PRDM1 PE=1 SV=2	431.197	598.536	621.962	154.907	157.768	3015.07
Q32MZ4	3	1	15.6457	0.807368	0.25181	1.20798	0.054826	Condition 2	Condition 1	89880.5	LRRF1_HUMAN Leucine-rich repeat flightless-interacting protein 1 OS=Homo sapiens OX=9606 GN=LRRFIP1 PE=1 SV=2	297.861	505.565	746.908	497.562	1074.75	300.455
Q15029	22	18	156.884	0.807691	0.25181	1.0242	0.0548093	Condition 2	Condition 1	110405	U5S1_HUMAN 116 kDa U5 small nuclear ribonucleoprotein component OS=Homo sapiens OX=9606 GN=EFTUD2 PE=1 SV=1	2842.98	2697.75	2449.98	2638.47	3092.16	2453.42
Q9ULV4	2	2	12.6255	0.809486	0.252211	1.02136	0.0547173	Condition 2	Condition 1	53933.5	COR1C_HUMAN Coronin-1C OS=Homo sapiens OX=9606 GN=CORO1C PE=1 SV=1	1394.21	1195.18	1179.66	1140.47	1391.12	1317.97
P32298	1	1	4.6061	0.81042	0.252344	1.03704	0.0546698	Condition 2	Condition 1	67780.9	GRK4_HUMAN G protein-coupled receptor kinase 4 OS=Homo sapiens OX=9606 GN=GRK4 PE=1 SV=3	218.101	170.039	166.463	155.5	88.9238	330.725
P22392;O60361	13	7	166.523	0.811787	0.252611	1.02491	0.0546008	Condition 1	Condition 2	17412.1	NDKB_HUMAN Nucleoside diphosphate kinase B OS=Homo sapiens OX=9606 GN=NME2 PE=1 SV=1	23482.2	25395.1	29411.6	31058.8	21956.7	23371
P31937	1	1	6.0498	0.813416	0.252959	3.49029	0.0545193	Condition 2	Condition 1	35728.2	3HIDH_HUMAN 3-hydroxyisobutyrate dehydrogenase_ mitochondrial OS=Homo sapiens OX=9606 GN=HIBADH PE=1 SV=2	58.6237	45.4765	48.1205	395.84	135.454	0
P53992	15	11	98.3816	0.81581	0.253433	1.42153	0.0544009	Condition 2	Condition 1	119865	SC24C_HUMAN Protein transport protein Sec24C OS=Homo sapiens OX=9606 GN=SEC24C PE=1 SV=3	1776.84	1664.31	1567.52	4748.5	1322.64	1048.85
P09960	22	18	152.548	0.815962	0.253433	1.01121	0.0543934	Condition 2	Condition 1	69912.7	LKHA4_HUMAN Leukotriene A-4 hydrolase OS=Homo sapiens OX=9606 GN=LTA4H PE=1 SV=2	5726.4	5456.93	6175.05	4607.86	3642.98	9302.2
P62330	5	3	30.9864	0.81718	0.253652	1.00942	0.0543339	Condition 1	Condition 2	20196.3	ARF6_HUMAN ADP-ribosylation factor 6 OS=Homo sapiens OX=9606 GN=ARF6 PE=1 SV=2	707.103	574.949	563.763	890.769	391.678	546.149
Q9BWM7	6	3	36.1224	0.819005	0.25406	1.21588	0.0542455	Condition 2	Condition 1	35845.6	SFXN3_HUMAN Sideroflexin-3 OS=Homo sapiens OX=9606 GN=SFXN3 PE=1 SV=3	935.952	892.212	782.987	1364.04	1347.01	463.807
O14950;P19105;P24844	7	5	55.3476	0.823162	0.255189	1.08752	0.0540479	Condition 2	Condition 1	19836.2	ML12B_HUMAN Myosin regulatory light chain 12B OS=Homo sapiens OX=9606 GN=MYL12B PE=1 SV=2	2487.66	2309.65	2407.43	2841.16	3284.91	1709.22
Q14165	2	2	11.7289	0.827789	0.256463	1.13238	0.0538338	Condition 2	Condition 1	32405	MLEC_HUMAN Malectin OS=Homo sapiens OX=9606 GN=MLEC PE=1 SV=1	447.789	438.672	450.739	882.546	492.157	139.512
P07195	25	18	260.064	0.828833	0.256626	1.04006	0.0537864	Condition 2	Condition 1	36923.7	LDHB_HUMAN L-lactate dehydrogenase B chain OS=Homo sapiens OX=9606 GN=LDHB PE=1 SV=2	33580.5	28238.3	29055.6	24754	35913.6	33846.9
P06733	42	26	469.47	0.830008	0.25683	1.0626	0.0537334	Condition 2	Condition 1	47511.2	ENOA_HUMAN Alpha-enolase OS=Homo sapiens OX=9606 GN=ENO1 PE=1 SV=2	100005	85502.1	92642.7	103234	121549	70779.3
O00487	4	3	24.6205	0.831963	0.257274	1.31943	0.0536461	Condition 2	Condition 1	34748.2	PSDE_HUMAN 26S proteasome non-ATPase regulatory subunit 14 OS=Homo sapiens OX=9606 GN=PSMD14 PE=1 SV=1	1243.89	1164.73	1133.42	935.516	2948.92	789.031
Q10567	6	1	36.4349	0.836406	0.258368	1.02486	0.0534517	Condition 1	Condition 2	105549	AP1B1_HUMAN AP-1 complex subunit beta-1 OS=Homo sapiens OX=9606 GN=AP1B1 PE=1 SV=2	956.214	731.387	802.094	864.674	852.03	712.607
O43776	13	11	88.9825	0.836979	0.258368	1.01711	0.0534271	Condition 2	Condition 1	63798.4	SYNC_HUMAN Asparagine--tRNA ligase_ cytoplasmic OS=Homo sapiens OX=9606 GN=NARS1 PE=1 SV=1	2933.02	2264.51	2096.8	2314.95	2726.7	2377.52
Q9NP72	2	2	10.9345	0.837063	0.258368	1.02721	0.0534235	Condition 2	Condition 1	23262.2	RAB18_HUMAN Ras-related protein Rab-18 OS=Homo sapiens OX=9606 GN=RAB18 PE=1 SV=1	617.342	653.507	600.74	606.607	563.49	752.422
Q7Z4G4	3	1	13.8906	0.837946	0.258479	1.09462	0.0533857	Condition 2	Condition 1	53820.3	TRM11_HUMAN tRNA (guanine(10)-N2)-methyltransferase homolog OS=Homo sapiens OX=9606 GN=TRMT11 PE=1 SV=1	37.9484	37.0989	57.5976	52.0338	64.0066	29.1546
P29373	9	7	80.5789	0.838495	0.258488	1.04095	0.0533623	Condition 2	Condition 1	15864.1	RABP2_HUMAN Cellular retinoic acid-binding protein 2 OS=Homo sapiens OX=9606 GN=CRABP2 PE=1 SV=2	6183.89	5936.12	6527.5	5635.55	8078.47	5697.03
P09496	3	3	16.7615	0.842301	0.2595	1.06124	0.0532026	Condition 1	Condition 2	27190.8	CLCA_HUMAN Clathrin light chain A OS=Homo sapiens OX=9606 GN=CLTA PE=1 SV=1	1287.03	1546.5	2256.97	1477.99	1416.11	1902.64
P62753	7	7	61.1217	0.844033	0.259872	1.01998	0.0531313	Condition 1	Condition 2	28851.8	RS6_HUMAN 40S ribosomal protein S6 OS=Homo sapiens OX=9606 GN=RPS6 PE=1 SV=1	17459.8	14245.1	14269.3	12744.2	14316.2	18013.2
Q9HDC9	4	2	20.8298	0.845939	0.260149	1.01449	0.0530537	Condition 1	Condition 2	46651.5	APMAP_HUMAN Adipocyte plasma membrane-associated protein OS=Homo sapiens OX=9606 GN=APMAP PE=1 SV=2	368.836	376.478	327.163	400.867	385.744	270.543
P07237	28	26	250.324	0.845983	0.260149	1.0401	0.053052	Condition 1	Condition 2	57515.6	PDIA1_HUMAN Protein disulfide-isomerase OS=Homo sapiens OX=9606 GN=P4HB PE=1 SV=3	8775.83	10437.9	14241.7	10127.2	13930.1	8108.36
P04632	9	9	59.5215	0.84733	0.260402	1.01686	0.0529978	Condition 2	Condition 1	28486.9	CPNS1_HUMAN Calpain small subunit 1 OS=Homo sapiens OX=9606 GN=CAPNS1 PE=1 SV=1	3036	2540.61	2010.21	2313.58	2836.85	2564.32
P11940;Q5JQF8	27	3	219.984	0.849985	0.261056	1.01678	0.0528926	Condition 2	Condition 1	70899.1	PABP1_HUMAN Polyadenylate-binding protein 1 OS=Homo sapiens OX=9606 GN=PABPC1 PE=1 SV=2	5641.05	7103.12	6933.99	7216.9	5961.37	6830.17
Q6FI81	3	3	18.5762	0.853491	0.26197	1.01287	0.0527567	Condition 1	Condition 2	34152.6	CPIN1_HUMAN Anamorsin OS=Homo sapiens OX=9606 GN=CIAPIN1 PE=1 SV=2	446.477	541.048	833.178	392.488	428.578	976.509
P16152;O75828	5	5	33.0349	0.85447	0.26201	1.12854	0.0527193	Condition 2	Condition 1	30660.1	CBR1_HUMAN Carbonyl reductase [NADPH] 1 OS=Homo sapiens OX=9606 GN=CBR1 PE=1 SV=3	2638.96	2813.57	2843.71	2895.72	1844.07	4622.88
Q9NZA1	3	2	17.8235	0.854894	0.26201	1.04362	0.0527033	Condition 2	Condition 1	46844.9	CLIC5_HUMAN Chloride intracellular channel protein 5 OS=Homo sapiens OX=9606 GN=CLIC5 PE=1 SV=3	1540.49	995.557	1226.69	1632.59	985.988	1308.29
Q8N945	1	1	5.371	0.855707	0.26201	1.04754	0.0526726	Condition 2	Condition 1	22189.8	PRLD2_HUMAN PRELI domain-containing protein 2 OS=Homo sapiens OX=9606 GN=PRELID2 PE=2 SV=1	546.288	344.107	280.718	467.455	625.281	134.054
P30085	7	5	42.3961	0.856325	0.26201	1.06939	0.0526493	Condition 2	Condition 1	22450.5	KCY_HUMAN UMP-CMP kinase OS=Homo sapiens OX=9606 GN=CMPK1 PE=1 SV=3	1066.87	1233.4	1603.27	1922.49	996.774	1255.12
O94864	2	2	9.1445	0.856431	0.26201	1.01048	0.0526453	Condition 1	Condition 2	46592	ST65G_HUMAN STAGA complex 65 subunit gamma OS=Homo sapiens OX=9606 GN=SUPT7L PE=1 SV=1	3920.86	3715.55	3594.4	3106.56	4421.03	3586.78
Q9H0U4	8	3	69.2199	0.856792	0.26201	1.01841	0.0526319	Condition 1	Condition 2	22342.3	RAB1B_HUMAN Ras-related protein Rab-1B OS=Homo sapiens OX=9606 GN=RAB1B PE=1 SV=1	625.855	498.418	443.181	455.467	693.88	389.769
Q9Y376;Q9H9S4	3	3	15.2869	0.858671	0.262316	1.17664	0.0525621	Condition 2	Condition 1	40040.1	CAB39_HUMAN Calcium-binding protein 39 OS=Homo sapiens OX=9606 GN=CAB39 PE=1 SV=1	348.667	369.073	429.773	760.076	482.69	107.445
P61160	10	5	58.9052	0.85885	0.262316	1.00866	0.0525556	Condition 1	Condition 2	45046	ARP2_HUMAN Actin-related protein 2 OS=Homo sapiens OX=9606 GN=ACTR2 PE=1 SV=1	1195.14	990.466	870.341	1339.83	1047.89	641.982
Q9BVK6	3	1	19.7289	0.859774	0.262436	1.01033	0.0525217	Condition 2	Condition 1	27391.5	TMED9_HUMAN Transmembrane emp24 domain-containing protein 9 OS=Homo sapiens OX=9606 GN=TMED9 PE=1 SV=2	786.263	883.725	785.929	998.292	460.894	1022.1
P35659	4	4	24.6071	0.861032	0.262658	1.11064	0.052476	Condition 2	Condition 1	42959.5	DEK_HUMAN Protein DEK OS=Homo sapiens OX=9606 GN=DEK PE=1 SV=1	2494.49	2255.6	2469.19	2647.85	1601.8	3768.39
Q9P035	2	1	10.2009	0.862105	0.262824	1.91722	0.0524373	Condition 2	Condition 1	43387.7	HACD3_HUMAN Very-long-chain (3R)-3-hydroxyacyl-CoA dehydratase 3 OS=Homo sapiens OX=9606 GN=HACD3 PE=1 SV=2	66.7415	4.91555	6.96467	139.874	10.7253	0.135699
P55036	3	2	16.093	0.86292	0.262911	1.17618	0.0524081	Condition 2	Condition 1	40964.9	PSMD4_HUMAN 26S proteasome non-ATPase regulatory subunit 4 OS=Homo sapiens OX=9606 GN=PSMD4 PE=1 SV=1	885.912	848.704	995.934	723.669	683.588	1804.36
Q9NQR4	6	5	36.907	0.864885	0.263318	1.082	0.0523386	Condition 2	Condition 1	31007.2	NIT2_HUMAN Omega-amidase NIT2 OS=Homo sapiens OX=9606 GN=NIT2 PE=1 SV=1	649.996	753.976	417.401	562.486	440.73	967.513
P54136	16	14	113.166	0.865319	0.263318	1.09626	0.0523234	Condition 2	Condition 1	76177.5	SYRC_HUMAN Arginine--tRNA ligase_ cytoplasmic OS=Homo sapiens OX=9606 GN=RARS1 PE=1 SV=2	1785.85	1777.84	1453.62	1594.7	2674.38	1231.21
Q16643	6	4	41.6243	0.866669	0.263508	1.02734	0.0522764	Condition 2	Condition 1	71885.6	DREB_HUMAN Drebrin OS=Homo sapiens OX=9606 GN=DBN1 PE=1 SV=4	6085.71	5140.02	5565.03	6887.09	5386.68	4975.98
P0CG39	14	2	148.88	0.867005	0.263508	1.04016	0.0522647	Condition 2	Condition 1	118816	POTEJ_HUMAN POTE ankyrin domain family member J OS=Homo sapiens OX=9606 GN=POTEJ PE=3 SV=1	142.815	155.897	196.452	184.891	201.964	128.196
Q9BQB6	1	1	7.1134	0.867731	0.263567	1.1592	0.0522397	Condition 2	Condition 1	18633.7	VKOR1_HUMAN Vitamin K epoxide reductase complex subunit 1 OS=Homo sapiens OX=9606 GN=VKORC1 PE=1 SV=1	2648.36	2443.42	2184.1	3668.44	3425.22	1340.56
P14174	2	1	16.9033	0.870541	0.26421	1.03722	0.0521444	Condition 2	Condition 1	12647.4	MIF_HUMAN Macrophage migration inhibitory factor OS=Homo sapiens OX=9606 GN=MIF PE=1 SV=4	23728.6	21260.4	26993.1	28558.9	18956.1	27146.4
Q6ZNI0	1	1	5.792	0.870916	0.26421	1.39432	0.0521318	Condition 2	Condition 1	50003.2	GCNT7_HUMAN Beta-1_3-galactosyl-O-glycosyl-glycoprotein beta-1_6-N-acetylglucosaminyltransferase 7 OS=Homo sapiens OX=9606 GN=GCNT7 PE=2 SV=2	922.584	833.188	789.19	625.991	254.261	2668.25
P61313	8	8	58.7409	0.872451	0.264514	1.01782	0.0520807	Condition 2	Condition 1	24260.2	RL15_HUMAN 60S ribosomal protein L15 OS=Homo sapiens OX=9606 GN=RPL15 PE=1 SV=2	10489.2	8645.83	8613.86	8408.83	9085.53	10749
Q96DH6	1	1	5.9151	0.873508	0.264673	1.00926	0.0520459	Condition 1	Condition 2	35367.9	MSI2H_HUMAN RNA-binding protein Musashi homolog 2 OS=Homo sapiens OX=9606 GN=MSI2 PE=1 SV=1	2297.52	2187.77	2047.97	2085.11	2527.76	1860.46
Q14141;Q9NVA2	4	1	22.4969	0.87633	0.265366	1.02175	0.0519546	Condition 2	Condition 1	50115.9	SEPT6_HUMAN Septin-6 OS=Homo sapiens OX=9606 GN=SEPTIN6 PE=1 SV=4	835.387	690.012	758.611	679.638	743.901	910.139
O00299	12	10	95.0134	0.878514	0.265864	1.00945	0.0518853	Condition 1	Condition 2	27264.9	CLIC1_HUMAN Chloride intracellular channel protein 1 OS=Homo sapiens OX=9606 GN=CLIC1 PE=1 SV=4	8214.93	7336.44	7360.22	8455.01	7920.58	6321.48
P62834	6	2	49.93	0.880322	0.266219	1.07429	0.051829	Condition 2	Condition 1	21329.4	RAP1A_HUMAN Ras-related protein Rap-1A OS=Homo sapiens OX=9606 GN=RAP1A PE=1 SV=1	1188.76	1065.18	872.411	1565.6	1026.66	766.353
Q96CN7	6	4	47.4865	0.881167	0.266219	1.0688	0.051803	Condition 2	Condition 1	32521.9	ISOC1_HUMAN Isochorismatase domain-containing protein 1 OS=Homo sapiens OX=9606 GN=ISOC1 PE=1 SV=3	2695.45	2458.26	2288.83	1722.69	3193.68	3038.19
O75718	1	1	5.9727	0.881679	0.266219	1.00087	0.0517873	Condition 1	Condition 2	47189.3	CRTAP_HUMAN Cartilage-associated protein OS=Homo sapiens OX=9606 GN=CRTAP PE=1 SV=1	137.601	202.676	151.983	215.359	95.4975	180.977
P20648	10	5	51.8829	0.881906	0.266219	1.01977	0.0517804	Condition 2	Condition 1	115830	ATP4A_HUMAN Potassium-transporting ATPase alpha chain 1 OS=Homo sapiens OX=9606 GN=ATP4A PE=2 SV=5	1838.8	2008.56	1991.35	1999.21	2782.9	1172.02
P05164	3	2	14.7699	0.882566	0.266219	1.10491	0.0517603	Condition 2	Condition 1	84838.2	PERM_HUMAN Myeloperoxidase OS=Homo sapiens OX=9606 GN=MPO PE=1 SV=1	930.717	811.773	867.574	1090.28	1249.49	544.113
Q9UM19	1	1	5.0554	0.883177	0.266219	2.56769	0.0517418	Condition 1	Condition 2	22373.5	HPCL4_HUMAN Hippocalcin-like protein 4 OS=Homo sapiens OX=9606 GN=HPCAL4 PE=1 SV=3	0	19.3934	15.4902	3.8114	6.43396	3.34023
O95433	8	8	65.5125	0.883613	0.266219	1.00914	0.0517287	Condition 1	Condition 2	38445.5	AHSA1_HUMAN Activator of 90 kDa heat shock protein ATPase homolog 1 OS=Homo sapiens OX=9606 GN=AHSA1 PE=1 SV=1	4723.91	4049.89	4181.72	3697.08	3974.42	5166.71
Q08050	1	1	4.9663	0.883983	0.266219	1.03321	0.0517177	Condition 2	Condition 1	84739.1	FOXM1_HUMAN Forkhead box protein M1 OS=Homo sapiens OX=9606 GN=FOXM1 PE=1 SV=3	2873.51	2076.7	2386.84	2055.05	3173.22	2352.46
Q4VC31	6	3	34.1254	0.884597	0.266243	1.01223	0.0516993	Condition 2	Condition 1	16848.2	CCD58_HUMAN Coiled-coil domain-containing protein 58 OS=Homo sapiens OX=9606 GN=CCDC58 PE=1 SV=1	508.291	547.439	711.635	674.663	563.103	551.208
P07910;P0DPF3;Q3BBV2	9	5	83.3348	0.888739	0.267259	1.00301	0.0515783	Condition 1	Condition 2	33727.1	HNRPC_HUMAN Heterogeneous nuclear ribonucleoproteins C1/C2 OS=Homo sapiens OX=9606 GN=HNRNPC PE=1 SV=4	7670.54	7832.36	7513.09	9134.91	5845.9	7965.99
P11279	2	2	10.8915	0.889053	0.267259	1.06558	0.0515694	Condition 2	Condition 1	45395.7	LAMP1_HUMAN Lysosome-associated membrane glycoprotein 1 OS=Homo sapiens OX=9606 GN=LAMP1 PE=1 SV=3	2892.31	2544.24	2515.46	3053.03	3556.83	1863.67
P30101	25	24	234.724	0.891811	0.267926	1.0052	0.0514916	Condition 2	Condition 1	57181.6	PDIA3_HUMAN Protein disulfide-isomerase A3 OS=Homo sapiens OX=9606 GN=PDIA3 PE=1 SV=4	12527.8	12535	15312.8	13396.1	13660.1	13529.5
Q12931	24	21	193.079	0.89314	0.268116	1.01523	0.0514548	Condition 1	Condition 2	80395.3	TRAP1_HUMAN Heat shock protein 75 kDa_ mitochondrial OS=Homo sapiens OX=9606 GN=TRAP1 PE=1 SV=3	12036.6	9890.53	9564.98	9381.55	11398.3	10240
P62937;Q9Y536;A0A075B759;A0A075B767;A0A0B4J2A2;F5H284;P0DN26;P0DN37	16	15	193.365	0.893526	0.268116	1.01936	0.0514443	Condition 1	Condition 2	18240.6	PPIA_HUMAN Peptidyl-prolyl cis-trans isomerase A OS=Homo sapiens OX=9606 GN=PPIA PE=1 SV=2	70368.2	62816.3	86467.5	82724.5	60199.1	72557.1
Q9H0D6	2	2	10.127	0.901446	0.270233	1.20946	0.0512358	Condition 2	Condition 1	109495	XRN2_HUMAN 5'-3' exoribonuclease 2 OS=Homo sapiens OX=9606 GN=XRN2 PE=1 SV=1	214.76	282.528	243.938	514.389	245.022	137.072
P62910	8	7	79.0763	0.901738	0.270233	1.00883	0.0512284	Condition 2	Condition 1	15973.9	RL32_HUMAN 60S ribosomal protein L32 OS=Homo sapiens OX=9606 GN=RPL32 PE=1 SV=2	7692.76	6925.3	6578.35	6771.14	7814.94	6797.39
Q9HAV7	9	5	66.7294	0.902218	0.270233	1.0041	0.0512164	Condition 2	Condition 1	24507.2	GRPE1_HUMAN GrpE protein homolog 1_ mitochondrial OS=Homo sapiens OX=9606 GN=GRPEL1 PE=1 SV=2	3114.07	3330.82	4028.01	3482.11	3493.49	3540.23
P61224;A6NIZ1	7	3	49.2573	0.903818	0.270549	1.00822	0.0511766	Condition 1	Condition 2	21052.9	RAP1B_HUMAN Ras-related protein Rap-1b OS=Homo sapiens OX=9606 GN=RAP1B PE=1 SV=1	3801.77	3741.73	2975.97	4400.61	2839.97	3193.13
P62263	6	5	53.6637	0.905281	0.270824	1.09116	0.0511408	Condition 2	Condition 1	16443.8	RS14_HUMAN 40S ribosomal protein S14 OS=Homo sapiens OX=9606 GN=RPS14 PE=1 SV=3	4081.92	5121.81	5883.99	3522.5	8243.88	4696.76
Q96A33	4	4	22.6651	0.910191	0.272128	1.00565	0.0510249	Condition 2	Condition 1	56159.1	CCD47_HUMAN Coiled-coil domain-containing protein 47 OS=Homo sapiens OX=9606 GN=CCDC47 PE=1 SV=1	1016.27	1030.95	877.876	1183.02	662.959	1095.64
Q53GS9	2	1	10.9161	0.911167	0.272256	1.04629	0.0510026	Condition 2	Condition 1	65779.8	SNUT2_HUMAN U4/U6.U5 tri-snRNP-associated protein 2 OS=Homo sapiens OX=9606 GN=USP39 PE=1 SV=2	2667.85	2087.02	1598.12	1845.02	1687.97	3114.09
P61769	1	1	5.4803	0.913625	0.272746	1.09153	0.0509476	Condition 2	Condition 1	13828.6	B2MG_HUMAN Beta-2-microglobulin OS=Homo sapiens OX=9606 GN=B2M PE=1 SV=1	4048.12	5998.72	6518.28	4733.88	9396.51	3950.97
P61088;Q5JXB2	8	6	57.2602	0.91391	0.272746	1.04197	0.0509413	Condition 2	Condition 1	17194.9	UBE2N_HUMAN Ubiquitin-conjugating enzyme E2 N OS=Homo sapiens OX=9606 GN=UBE2N PE=1 SV=1	2769.01	3765.66	4692.89	3192.1	3056.63	5450.02
P07954	15	11	120.845	0.914697	0.272817	1.01414	0.050924	Condition 2	Condition 1	54808.2	FUMH_HUMAN Fumarate hydratase_ mitochondrial OS=Homo sapiens OX=9606 GN=FH PE=1 SV=3	10728.3	10836.1	11121.5	12163.7	9491.83	11492.5
Q9BYD1	3	2	17.7615	0.91605	0.273056	1.01833	0.0508948	Condition 2	Condition 1	20749	RM13_HUMAN 39S ribosomal protein L13_ mitochondrial OS=Homo sapiens OX=9606 GN=MRPL13 PE=1 SV=1	520.861	481.854	508.232	499.453	698.141	341.048
Q96DB5	4	3	19.3724	0.918325	0.27357	1.00348	0.0508467	Condition 1	Condition 2	36036.2	RMD1_HUMAN Regulator of microtubule dynamics protein 1 OS=Homo sapiens OX=9606 GN=RMDN1 PE=1 SV=1	453.034	400.531	410.19	376.657	501.344	381.377
P07437	33	6	406.202	0.919444	0.273739	1.00028	0.0508236	Condition 1	Condition 2	50127.2	TBB5_HUMAN Tubulin beta chain OS=Homo sapiens OX=9606 GN=TUBB PE=1 SV=2	58790.9	55849.4	50701.6	64880.7	42059.9	58355.4
O43324	1	1	6.79	0.921479	0.27418	1.00228	0.0507823	Condition 1	Condition 2	19867.6	MCA3_HUMAN Eukaryotic translation elongation factor 1 epsilon-1 OS=Homo sapiens OX=9606 GN=EEF1E1 PE=1 SV=1	2716	2741.75	2926.15	3156.03	2888.81	2319.98
P60981	1	1	6.2193	0.92321	0.27449	1.0067	0.050748	Condition 1	Condition 2	18962	DEST_HUMAN Destrin OS=Homo sapiens OX=9606 GN=DSTN PE=1 SV=3	878.416	703.828	862.938	698.979	983.446	746.492
P11142;P54652	42	30	490.73	0.924032	0.27449	1.00305	0.050732	Condition 1	Condition 2	71126.3	HSP7C_HUMAN Heat shock cognate 71 kDa protein OS=Homo sapiens OX=9606 GN=HSPA8 PE=1 SV=1	35510.2	34663.6	38427.5	32118.2	42048.6	34104.3
Q9Y3I0	12	12	76.9795	0.924611	0.27449	1.0066	0.0507208	Condition 1	Condition 2	55723.7	RTCB_HUMAN RNA-splicing ligase RtcB homolog OS=Homo sapiens OX=9606 GN=RTCB PE=1 SV=1	4480.69	3773.94	3567.58	4154.14	4448.7	3141.91
Q8TC12	2	2	11.0524	0.924922	0.27449	1.01443	0.0507149	Condition 2	Condition 1	35785.5	RDH11_HUMAN Retinol dehydrogenase 11 OS=Homo sapiens OX=9606 GN=RDH11 PE=1 SV=2	509.703	646.364	460.184	523.78	763.792	352.005
P38646	33	30	351.554	0.925289	0.27449	1.01152	0.0507079	Condition 1	Condition 2	73965.8	GRP75_HUMAN Stress-70 protein_ mitochondrial OS=Homo sapiens OX=9606 GN=HSPA9 PE=1 SV=2	15913.7	17495.3	20416.9	16152.6	19446.3	17614.2
P61619	2	2	11.7011	0.930263	0.275801	1.01174	0.0506164	Condition 2	Condition 1	52721.1	S61A1_HUMAN Protein transport protein Sec61 subunit alpha isoform 1 OS=Homo sapiens OX=9606 GN=SEC61A1 PE=1 SV=2	1434.51	1174.83	1285.4	1125.25	1464.82	1350.39
Q92945	22	20	181.397	0.933359	0.276553	1.01462	0.0505627	Condition 2	Condition 1	73400.6	FUBP2_HUMAN Far upstream element-binding protein 2 OS=Homo sapiens OX=9606 GN=KHSRP PE=1 SV=4	5900.51	5825.4	7498.62	5281.51	7346.13	6877.93
P62244	6	4	46.6236	0.936422	0.277076	1.00522	0.050512	Condition 1	Condition 2	14953.6	RS15A_HUMAN 40S ribosomal protein S15a OS=Homo sapiens OX=9606 GN=RPS15A PE=1 SV=2	7291.31	5699.02	5564.93	5032.68	5799.7	7626.53
Q01469;A8MUU1	14	13	150.554	0.937257	0.277076	1.02052	0.0504986	Condition 1	Condition 2	15506.6	FABP5_HUMAN Fatty acid-binding protein 5 OS=Homo sapiens OX=9606 GN=FABP5 PE=1 SV=3	36995.6	41471.9	54867.7	45977.3	37423.1	47254.4
P36871	18	13	137.601	0.937369	0.277076	1.01941	0.0504968	Condition 2	Condition 1	61734.4	PGM1_HUMAN Phosphoglucomutase-1 OS=Homo sapiens OX=9606 GN=PGM1 PE=1 SV=3	3596.86	3498.48	3483.23	3944.27	4475.11	2364.47
P49821	5	5	29.4865	0.937831	0.277076	1.2508	0.0504895	Condition 2	Condition 1	51501.5	NDUV1_HUMAN NADH dehydrogenase [ubiquinone] flavoprotein 1_ mitochondrial OS=Homo sapiens OX=9606 GN=NDUFV1 PE=1 SV=4	1014.11	949.928	968.126	397.07	2417.88	852.594
P49736	23	19	133.155	0.938347	0.277076	1.9149	0.0504814	Condition 2	Condition 1	102581	MCM2_HUMAN DNA replication licensing factor MCM2 OS=Homo sapiens OX=9606 GN=MCM2 PE=1 SV=4	3928.04	4325.33	3670.51	19539.2	1993.81	1300.08
Q9BQA1	2	1	9.8572	0.938479	0.277076	1.17457	0.0504793	Condition 2	Condition 1	37465.8	MEP50_HUMAN Methylosome protein 50 OS=Homo sapiens OX=9606 GN=WDR77 PE=1 SV=1	613.044	729.799	656.819	351.156	1280.15	717.433
P43490	11	9	62.3152	0.940734	0.277577	1.47879	0.0504447	Condition 2	Condition 1	55806.3	NAMPT_HUMAN Nicotinamide phosphoribosyltransferase OS=Homo sapiens OX=9606 GN=NAMPT PE=1 SV=1	1894.61	1697.24	1537.5	1386.28	5445.97	752.965
Q9ULA0	1	1	5.2003	0.944587	0.278525	1.15084	0.0503886	Condition 2	Condition 1	53055.7	DNPEP_HUMAN Aspartyl aminopeptidase OS=Homo sapiens OX=9606 GN=DNPEP PE=1 SV=1	562.427	421.742	416.873	564.51	813.488	234.376
P07197	5	3	30.7696	0.945203	0.278525	1.00873	0.05038	Condition 2	Condition 1	102529	NFM_HUMAN Neurofilament medium polypeptide OS=Homo sapiens OX=9606 GN=NEFM PE=1 SV=3	3637.94	3463.37	3811.69	2729.67	3824.19	4454.35
Q9H3P7	1	1	5.2176	0.945635	0.278525	1.39307	0.050374	Condition 2	Condition 1	60878.6	GCP60_HUMAN Golgi resident protein GCP60 OS=Homo sapiens OX=9606 GN=ACBD3 PE=1 SV=4	427.406	479.261	454.553	253.448	228.298	1414.52
P22307	12	9	70.6637	0.947031	0.278638	1.02542	0.050355	Condition 2	Condition 1	59678.1	NLTP_HUMAN Non-specific lipid-transfer protein OS=Homo sapiens OX=9606 GN=SCP2 PE=1 SV=2	3977.54	3593.51	4283.06	3969.18	5019.2	3167.11
Q13011	13	11	89.6211	0.947141	0.278638	1.00461	0.0503536	Condition 2	Condition 1	36158.4	ECH1_HUMAN Delta(3_5)-Delta(2_4)-dienoyl-CoA isomerase_ mitochondrial OS=Homo sapiens OX=9606 GN=ECH1 PE=1 SV=2	3636.28	3375.64	3321.03	3739.66	3960.06	2680.9
P28066	11	9	90.1509	0.950672	0.279511	1.00489	0.0503078	Condition 2	Condition 1	26582.2	PSA5_HUMAN Proteasome subunit alpha type-5 OS=Homo sapiens OX=9606 GN=PSMA5 PE=1 SV=3	6322.73	5634.75	6249.95	6073.25	7373.57	4849.63
O95678	8	1	64.443	0.95381	0.280267	1.15855	0.0502698	Condition 2	Condition 1	59845.6	K2C75_HUMAN Keratin_ type II cytoskeletal 75 OS=Homo sapiens OX=9606 GN=KRT75 PE=1 SV=2	594.347	607.027	710.185	380.302	568.767	1265.58
O60568	1	1	5.526	0.956479	0.280819	1.08334	0.0502395	Condition 2	Condition 1	85355.6	PLOD3_HUMAN Multifunctional procollagen lysine hydroxylase and glycosyltransferase LH3 OS=Homo sapiens OX=9606 GN=PLOD3 PE=1 SV=1	2699.28	1899.55	1728.87	2338.93	3301.71	1214.37
Q9UG63	1	1	4.8817	0.956821	0.280819	2.25327	0.0502358	Condition 2	Condition 1	71860.7	ABCF2_HUMAN ATP-binding cassette sub-family F member 2 OS=Homo sapiens OX=9606 GN=ABCF2 PE=1 SV=2	1131.96	1041.05	749.185	1231.55	164.483	5188.47
Q7L0Y3	10	9	60.0527	0.958276	0.28108	1.03587	0.0502201	Condition 2	Condition 1	47632.2	TM10C_HUMAN tRNA methyltransferase 10 homolog C OS=Homo sapiens OX=9606 GN=TRMT10C PE=1 SV=2	1211.56	1334.97	1219.18	1022.06	980.265	1898.45
O60610	5	4	23.9895	0.962578	0.282175	1.0534	0.050177	Condition 2	Condition 1	142032	DIAP1_HUMAN Protein diaphanous homolog 1 OS=Homo sapiens OX=9606 GN=DIAPH1 PE=1 SV=2	995.041	1139.73	1337.68	1442.9	1476.54	738.419
P61019;Q8WUD1	4	4	24.1727	0.966321	0.283104	1.01243	0.0501433	Condition 2	Condition 1	23716.7	RAB2A_HUMAN Ras-related protein Rab-2A OS=Homo sapiens OX=9606 GN=RAB2A PE=1 SV=1	3849.1	3360.78	2768.78	2654.72	4028.43	3419.58
P31949	6	6	58.0394	0.973037	0.284904	1.03724	0.0500918	Condition 2	Condition 1	11854.5	S10AB_HUMAN Protein S100-A11 OS=Homo sapiens OX=9606 GN=S100A11 PE=1 SV=2	7622.27	9357.76	11547.3	14188	5980.68	9420.98
Q96C90	2	2	21.0896	0.975517	0.285461	1.12115	0.0500757	Condition 1	Condition 2	16025	PP14B_HUMAN Protein phosphatase 1 regulatory subunit 14B OS=Homo sapiens OX=9606 GN=PPP1R14B PE=1 SV=3	522.617	1086.57	1663.2	1039.83	874.212	1004.73
Q5T7M4	2	1	9.8362	0.977573	0.285894	1.20839	0.0500635	Condition 2	Condition 1	32758.2	ADIPL_HUMAN Adipolin OS=Homo sapiens OX=9606 GN=C1QTNF12 PE=1 SV=2	1342.41	1147.49	862.337	2545.42	905.143	600.239
P22102	19	18	116.772	0.978201	0.285909	1.0434	0.05006	Condition 2	Condition 1	109022	PUR2_HUMAN Trifunctional purine biosynthetic protein adenosine-3 OS=Homo sapiens OX=9606 GN=GART PE=1 SV=1	3537.45	3194.98	3104.59	3059.36	2286.24	4918.38
Q13740	1	1	4.8487	0.979302	0.286062	1.14366	0.0500541	Condition 2	Condition 1	65786.7	CD166_HUMAN CD166 antigen OS=Homo sapiens OX=9606 GN=ALCAM PE=1 SV=2	400.457	362.54	289.184	719.139	196.059	288.137
Q9NY65	12	1	137.258	0.980571	0.286183	1.01656	0.0500477	Condition 2	Condition 1	50778	TBA8_HUMAN Tubulin alpha-8 chain OS=Homo sapiens OX=9606 GN=TUBA8 PE=1 SV=1	3374.14	3006.44	2998.03	3502.43	3584.66	2446.85
O43169	4	4	25.3606	0.980939	0.286183	1.05375	0.0500459	Condition 2	Condition 1	16808.6	CYB5B_HUMAN Cytochrome b5 type B OS=Homo sapiens OX=9606 GN=CYB5B PE=1 SV=3	1697.36	1364.86	1514.85	1670.43	923.443	2229.22
Q8WVM0	1	1	4.5283	0.981449	0.286183	1.62868	0.0500435	Condition 2	Condition 1	39885.2	TFB1M_HUMAN Dimethyladenosine transferase 1_ mitochondrial OS=Homo sapiens OX=9606 GN=TFB1M PE=1 SV=1	132.207	106.379	85.5375	216.932	290.647	20.3137
Q9NQ29	4	2	20.804	0.985524	0.287203	1.06276	0.0500265	Condition 2	Condition 1	44127.2	LUC7L_HUMAN Putative RNA-binding protein Luc7-like 1 OS=Homo sapiens OX=9606 GN=LUC7L PE=1 SV=1	634.143	945.572	906.258	661.295	609.218	1371.49
Q14978	8	7	46.7849	0.994466	0.289638	1.0125	0.0500039	Condition 2	Condition 1	73603.3	NOLC1_HUMAN Nucleolar and coiled-body phosphoprotein 1 OS=Homo sapiens OX=9606 GN=NOLC1 PE=1 SV=2	5358.35	4592.48	4969.33	5231	5907.43	3968.28
Q99459	8	7	48.1796	0.996816	0.290049	1.04412	0.0500013	Condition 2	Condition 1	92478.9	CDC5L_HUMAN Cell division cycle 5-like protein OS=Homo sapiens OX=9606 GN=CDC5L PE=1 SV=2	809.482	947.577	828.844	1065.54	547.131	1087.31
O96019	5	4	27.7156	0.997457	0.290049	1.07758	0.0500008	Condition 2	Condition 1	47974.3	ACL6A_HUMAN Actin-like protein 6A OS=Homo sapiens OX=9606 GN=ACTL6A PE=1 SV=1	1629.82	1323.33	1416.75	910.645	1388.18	2410.08
P23284	14	12	115.195	0.997632	0.290049	1.0456	0.0500007	Condition 2	Condition 1	23799.6	PPIB_HUMAN Peptidyl-prolyl cis-trans isomerase B OS=Homo sapiens OX=9606 GN=PPIB PE=1 SV=2	10408.2	9515.36	9670.57	10965.4	13541.9	6436.23
